# Supplementary material for: Rapid and efficient generation of a transplantable population of functional retinal ganglion cells from fibroblasts
Source: Cell Prolif. 2023 Sep 23;57(2):e13550. doi: 10.1111/cpr.13550 (PMC10849786; doi:10.1111/cpr.13550)
Supplement: Supplementary file 2 — Table S3. (Microsoft Excel format). List of differentially expressed genes (fold change ≥2 and p‐value <0.05) between ABP‐transduced and GFP‐transduced MEFs (D21) as determined by bulk RNA‐seq analysis. [file CPR-57-e13550-s003.xlsx]

## Sheet: Table S3
Table S3. List of genes differentially expressed between ABP-transduced and GFP-transduced MEFs as determined by RNA-seq analysis
GENE_SYMBOL	GFP1	GFP2	GFP3	ABP1	ABP2	ABP3	log2FoldChange	pvalue	padj	Sig
1110017D15Rik	0	4	3	23	12	22	2.84382	0.000334669	0.000928166	up
1110032F04Rik	0	0	1	12	15	17	5.17317	0.000121329	0.000354084	up
1500004A13Rik	80	53	68	627	605	652	3.04691	7.17e-100	1.78e-98	up
1500009L16Rik	29	19	39	102	90	82	1.47387	3.49e-07	1.26e-06	up
1500011B03Rik	305	358	328	750	755	760	1.01021	2.9e-28	2.39e-27	up
1500026H17Rik	3	4	6	30	36	24	2.60854	8.54e-06	2.78e-05	up
1700008A23Rik	0	0	0	3	8	2	4.37225	0.0120257	0.0264523	up
1700016C15Rik	0	0	0	6	10	5	5.06602	0.00094527	0.00247848	up
1700016P03Rik	1	1	0	43	76	50	6.21711	8.89e-09	3.6e-08	up
1700025G04Rik	364	410	370	1493	1474	1445	1.76505	3.43e-123	1.1e-121	up
1700028K03Rik	2	4	1	6	22	6	2.09235	0.0236001	0.0488456	up
1700037C18Rik	23	12	17	38	40	40	1.00086	0.0102046	0.0227347	up
1700040D17Rik	1	1	2	54	48	40	4.96768	7.68e-10	3.29e-09	up
1700056N10Rik	7	1	0	15	11	15	2.17786	0.0112495	0.0248752	up
1700086L19Rik	1	6	4	86	71	55	4.08574	2.21e-14	1.18e-13	up
1700095J03Rik	0	4	0	12	25	16	3.54149	0.00022199	0.000627605	up
2210406O10Rik	3	4	15	26	33	15	1.56747	0.00929997	0.0208879	up
2310040G24Rik	1	5	1	23	20	23	3.05375	4.99e-05	0.000151355	up
2610318N02Rik	0	0	1	6	12	3	4.10296	0.0072278	0.0165833	up
2700054A10Rik	22	11	23	50	55	44	1.23031	0.000835048	0.00220574	up
2700099C18Rik	5	3	1	7	14	16	1.857	0.0231071	0.0479718	up
2810029C07Rik	5	15	26	50	65	52	1.67722	4.85e-05	0.000147174	up
2810429I04Rik	3	0	1	29	22	38	4.29561	6.26e-07	2.22e-06	up
2810455O05Rik	22	15	16	79	74	66	1.86503	1.35e-08	5.4e-08	up
2900064F13Rik	3	10	7	27	31	28	1.9208	0.000336609	0.000933053	up
3110083C13Rik	2	2	0	16	10	8	2.90516	0.00431652	0.0102872	up
4632427E13Rik	33	28	39	95	69	73	1.06368	0.00017353	0.000496419	up
4732471J01Rik	23	15	17	46	51	30	1.02488	0.00806515	0.0183521	up
4732496C06Rik	23	30	19	79	60	57	1.26236	9.19e-05	0.00027203	up
4833422M21Rik	0	1	0	8	4	5	3.80251	0.0150333	0.0324591	up
4930422M22Rik	1	3	2	16	7	10	2.27786	0.0127437	0.0278738	up
4930429F24Rik	0	0	1	20	23	20	5.69068	1.15e-05	3.72e-05	up
4930488L21Rik	1	0	0	7	4	5	3.71487	0.0186619	0.039545	up
4930511E03Rik	3	1	0	19	7	12	3.06822	0.00247008	0.00611734	up
4930516B21Rik	2	3	2	27	30	28	3.41938	1.14e-06	3.98e-06	up
4930556J02Rik	0	0	0	6	11	3	4.9946	0.00144226	0.00369436	up
4930563E22Rik	18	21	16	45	55	49	1.25494	0.000420964	0.00115483	up
4930570G19Rik	15	19	13	138	123	106	2.78258	4.63e-20	3.05e-19	up
4930590J08Rik	9	8	5	37	33	26	1.94313	0.000112531	0.000329923	up
4931408D14Rik	4	5	7	15	24	29	1.90524	0.00152187	0.00388644	up
4931428F04Rik	77	73	55	226	227	246	1.58754	1.07e-18	6.74e-18	up
4931428L18Rik	0	0	0	8	9	4	5.06663	0.000963427	0.00252294	up
4933416I08Rik	48	60	53	164	141	180	1.40905	1.86e-11	8.68e-11	up
4933427D14Rik	25	19	28	62	58	66	1.18789	0.000178496	0.000510277	up
4933431K14Rik	7	11	12	34	24	18	1.1588	0.0221589	0.0461493	up
5330413P13Rik	0	0	0	4	4	4	4.26057	0.014205	0.0308323	up
5330434G04Rik	0	0	0	122	133	92	9.11372	3.76e-14	1.98e-13	up
5330437M03Rik	0	0	0	4	2	5	4.13707	0.0211671	0.0443251	up
5930409G06Rik	16	15	22	49	47	34	1.11233	0.00342216	0.00827223	up
5930420M18Rik	31	26	10	57	42	56	1.02833	0.00637743	0.0147679	up
6330403K07Rik	278	263	243	605	637	663	1.09874	1.02e-27	8.27e-27	up
6330409D20Rik	1	1	1	15	15	11	3.59005	0.00063922	0.00171305	up
6430548M08Rik	357	298	337	4419	4527	4633	3.59293	0	0	up
6430553K19Rik	0	0	0	23	19	22	6.67609	2.8e-07	1.02e-06	up
9130024F11Rik	13	15	5	47	50	41	1.8809	1.1e-05	3.56e-05	up
9230112J17Rik	2	2	0	9	10	9	2.62424	0.0123408	0.0270744	up
9330111N05Rik	5	5	9	18	21	29	1.65818	0.00381921	0.00916758	up
9330133O14Rik	37	29	38	117	156	128	1.76458	5.13e-13	2.56e-12	up
9330159F19Rik	5	4	2	835	891	827	7.67624	5.54e-67	9.25e-66	up
9330162G02Rik	33	26	27	186	190	200	2.56177	3.2e-29	2.69e-28	up
9430021M05Rik	0	0	0	13	9	7	5.53386	0.000123955	0.000361147	up
9430062P05Rik	4	4	8	13	26	19	1.67497	0.00781808	0.0178343	up
9530051G07Rik	4	3	3	25	17	7	2.11066	0.00511396	0.0120147	up
9530059O14Rik	0	0	0	26	28	35	7.15161	1.7e-08	6.76e-08	up
9530085L11Rik	12	19	14	41	31	52	1.28058	0.00164959	0.00419268	up
9630013A20Rik	0	1	0	25	26	11	5.66682	1.64e-05	5.2e-05	up
9630014M24Rik	5	5	1	30	23	19	2.52797	0.000115	0.000336644	up
A230006K03Rik	0	2	0	26	20	20	4.86161	2.44e-05	7.62e-05	up
A230056P14Rik	111	109	141	321	347	300	1.24081	3.36e-17	1.99e-16	up
A230057D06Rik	135	86	72	753	799	735	2.78266	5.21e-29	4.37e-28	up
A230103L15Rik	4	3	3	15	19	24	2.35424	0.000654388	0.00175168	up
A330049N07Rik	0	0	0	5	6	11	5.13591	0.000736982	0.00196027	up
A330076H08Rik	43	40	57	350	321	351	2.68626	1.46e-50	1.87e-49	up
A330084C13Rik	2	2	4	17	10	12	2.10465	0.0091819	0.0206426	up
A430035B10Rik	1	5	9	40	28	33	2.56984	6.72e-06	2.21e-05	up
A430103D13Rik	28	18	12	56	54	44	1.22672	0.00086722	0.00228612	up
A530016L24Rik	55	47	47	260	250	277	2.21926	2.4e-33	2.25e-32	up
A530058N18Rik	0	0	0	15	11	8	5.76316	4.19e-05	0.000127952	up
A730020E08Rik	9	11	5	27	39	35	1.83095	0.000166752	0.000477875	up
A730046J19Rik	6	6	4	21	25	13	1.69915	0.00603446	0.0140246	up
A730060N03Rik	0	0	0	2	18	8	5.47873	0.000298052	0.000830676	up
A730098A19Rik	0	0	0	6	3	2	4.13577	0.0218194	0.045509	up
A830005F24Rik	0	0	2	9	10	6	3.46189	0.00926192	0.0208046	up
A830018L16Rik	67	75	65	226	267	240	1.6415	4.97e-21	3.39e-20	up
A830082K12Rik	54	30	41	195	205	193	2.06445	5.96e-22	4.18e-21	up
A830082N09Rik	60	86	69	391	404	365	2.24901	4.21e-46	5.02e-45	up
A930003A15Rik	0	0	1	17	29	17	5.68942	1.3e-05	4.18e-05	up
A930015D03Rik	47	45	46	139	127	109	1.26009	3.1e-08	1.21e-07	up
A930017K11Rik	0	0	1	4	5	6	3.62073	0.0234142	0.0485392	up
A930017M01Rik	3	1	4	23	22	28	3.00897	1.8e-05	5.7e-05	up
A930024E05Rik	22	18	23	54	46	45	1.02105	0.00322894	0.007844	up
A930028N01Rik	1	0	1	4	9	11	3.40354	0.0108862	0.0241533	up
A930033H14Rik	22	16	24	38	56	57	1.10225	0.00197402	0.00495369	up
A930036I15Rik	0	0	0	6	9	6	5.06667	0.000898871	0.00236421	up
AA387883	0	0	2	17	2	12	3.77682	0.00497409	0.0117176	up
AA474408	14	12	12	34	38	21	1.10834	0.0138408	0.0301165	up
Aatk	18	20	23	985	1027	1031	5.4584	6.44e-162	2.86e-160	up
Abat	377	388	341	2023	2144	1990	2.29447	1.86e-230	1.2e-228	up
Abca5	429	388	387	1530	1525	1509	1.74043	3.06e-128	1.03e-126	up
Abca8a	412	348	418	1022	1069	991	1.20555	1.3e-46	1.57e-45	up
Abcb4	23	19	22	69	89	61	1.59202	5.61e-07	2e-06	up
Abcc12	3	1	1	19	7	5	2.4523	0.0148982	0.0321839	up
Abcc8	1	0	0	29	24	30	6.08944	1.66e-06	5.72e-06	up
Abcd2	59	44	49	1250	1241	1147	4.3989	2.6e-219	1.61e-217	up
Abcg1	94	73	79	310	302	332	1.75845	8.56e-29	7.13e-28	up
Abcg4	18	13	13	272	271	290	4.06085	7.65e-54	1.04e-52	up
Abhd15	37	24	35	96	91	87	1.33158	8.58e-07	3.02e-06	up
Abhd3	30	33	30	84	86	68	1.17304	2.72e-05	8.44e-05	up
Abhd6	77	81	102	866	902	833	3.14028	7.14e-142	2.72e-140	up
Abi2	587	589	638	1813	1646	1740	1.33723	2.55e-87	5.5e-86	up
Ablim3	30	22	26	85	98	83	1.5877	2.18e-08	8.58e-08	up
Acaa1b	66	46	69	188	212	227	1.61089	1.36e-16	7.9e-16	up
Acan	0	0	0	35	25	31	7.18417	1.41e-08	5.64e-08	up
Acat2	413	443	449	1327	1605	1445	1.56328	4.58e-84	9.48e-83	up
Acer2	17	10	18	28	43	33	1.0264	0.0151718	0.0327345	up
Ache	5	2	6	848	884	916	7.48821	1.2e-74	2.23e-73	up
Ackr4	8	17	9	46	59	37	1.87799	1.04e-05	3.35e-05	up
Acly	3879	3782	3736	9227	9697	9263	1.12414	6.8e-284	6.12e-282	up
Aco2	2359	2333	2423	5535	5789	5824	1.08699	3.91e-187	1.98e-185	up
Acot7	631	730	693	2638	2821	2772	1.82022	4.89e-203	2.75e-201	up
Acsl1	818	744	773	3791	4073	3909	2.15182	0	0	up
Acsl3	467	486	460	1289	1424	1218	1.29356	9.71e-63	1.53e-61	up
Acsl4	589	664	674	4182	4009	3777	2.45253	0	0	up
Acsl6	23	21	28	723	673	777	4.73385	6.94e-128	2.34e-126	up
Acss2	335	353	330	1344	1328	1373	1.80827	8.23e-122	2.59e-120	up
Acta1	9	8	3	84	89	87	3.51804	2.69e-17	1.6e-16	up
Actc1	2	0	2	34	37	30	4.47632	9.17e-08	3.46e-07	up
Actl6b	0	3	0	271	301	291	7.98582	3.92e-21	2.69e-20	up
Actn2	1	2	0	24	42	47	5.05214	7.26e-08	2.76e-07	up
Actn3	10	11	9	28	34	35	1.5105	0.000974787	0.00255078	up
Actr3b	40	37	39	409	368	392	3.15127	1.11e-67	1.89e-66	up
Actrt3	0	2	0	29	43	33	5.53043	5.97e-07	2.13e-06	up
Acvr1c	21	13	13	126	86	111	2.5999	5.17e-16	2.93e-15	up
Acvr2b	7	9	6	33	51	33	2.22711	4.33e-06	1.44e-05	up
Adam11	42	30	27	1672	1724	1711	5.5068	1.01e-265	8.15e-264	up
Adam19	393	351	370	998	969	924	1.19383	1.35e-46	1.61e-45	up
Adam22	573	571	578	2700	2681	2485	2.00935	1.53e-244	1.07e-242	up
Adamts16	20	11	11	45	46	54	1.60624	4.2e-05	0.000128252	up
Adamts18	7	3	5	24	25	17	1.95565	0.00131478	0.00338876	up
Adamts8	7	5	4	18	16	15	1.43286	0.0241595	0.0498265	up
Adap1	111	116	119	500	485	499	1.9186	6.89e-52	9.04e-51	up
Adarb1	123	146	128	524	490	488	1.73742	6.61e-44	7.58e-43	up
Adarb2	0	3	4	78	93	105	5.11888	3.95e-17	2.34e-16	up
Adcy5	61	84	63	537	536	550	2.78161	2.51e-81	5.05e-80	up
Adcy8	15	12	8	500	551	553	5.33595	4.01e-88	8.77e-87	up
Adcyap1	0	0	0	199	220	203	9.95612	6.35e-17	3.73e-16	up
Add2	46	37	28	1853	1933	1860	5.48639	8.02e-294	7.98e-292	up
Adgra1	2	1	7	282	242	270	6.12952	8.45e-37	8.5e-36	up
Adgrb1	3	6	0	219	208	267	6.08697	1.74e-32	1.58e-31	up
Adgrb2	53	68	54	535	529	515	2.99122	1.32e-86	2.83e-85	up
Adgrb3	66	63	61	503	447	466	2.71588	2.53e-71	4.52e-70	up
Adgrf2	1	2	3	12	13	8	2.27648	0.0117091	0.0257937	up
Adgrf4	2	1	1	12	25	22	3.69968	5.17e-05	0.000156287	up
Adgrg1	56	56	66	333	358	305	2.30192	1.75e-42	1.96e-41	up
Adgrv1	0	4	6	16	23	21	2.40173	0.000793073	0.00210148	up
Adig	15	16	10	107	81	99	2.62564	3.47e-15	1.92e-14	up
Adipoq	366	365	323	1662	1630	1577	2.02555	5.84e-161	2.57e-159	up
Adora1	5	1	6	265	247	266	5.83699	3.05e-39	3.19e-38	up
Adra1b	8	7	10	49	37	57	2.33514	1.61e-07	5.96e-07	up
Adrb3	42	45	39	171	159	175	1.82084	1.32e-17	7.96e-17	up
Adssl1	23	21	19	63	104	119	2.00014	3.65e-10	1.59e-09	up
Afap1l2	45	35	39	120	109	129	1.40753	3.52e-09	1.46e-08	up
Aff2	122	133	156	473	441	399	1.49356	5.56e-29	4.66e-28	up
Agap2	3	3	5	652	681	763	7.39204	2.14e-61	3.31e-60	up
Agbl1	0	0	0	3	4	5	4.26061	0.0144797	0.0313668	up
Agbl4	1	2	0	22	36	36	4.78635	4.72e-07	1.69e-06	up
Agpat2	555	560	579	1305	1391	1509	1.12962	1.63e-53	2.2e-52	up
Agpat5	300	304	351	782	714	728	1.03773	1.13e-27	9.18e-27	up
Agt	73	60	88	244	229	233	1.49405	2.99e-17	1.78e-16	up
Agtpbp1	1007	886	903	2867	2798	2861	1.42661	1.48e-150	6e-149	up
Ahcyl2	704	709	678	1867	1797	1906	1.23147	6.34e-89	1.39e-87	up
Ahi1	250	263	284	1935	1888	1851	2.64963	1.32e-262	1.04e-260	up
AI593442	6	6	6	1162	1074	1044	7.32754	1.79e-97	4.34e-96	up
AI838599	3	3	6	25	19	20	2.23378	0.000536238	0.00145038	up
Ajap1	0	0	0	28	21	22	6.82584	1.2e-07	4.51e-07	up
Ajm1	28	28	19	595	599	606	4.4028	1.42e-112	4.06e-111	up
Akain1	0	0	0	68	81	76	8.48905	2.7e-12	1.31e-11	up
Akap11	2624	2451	2625	6422	6428	6253	1.12885	1.39e-214	8.33e-213	up
Akap17b	73	83	114	420	470	431	2.10834	1.69e-44	1.96e-43	up
Akap5	24	15	24	200	220	189	3.09094	3.72e-35	3.61e-34	up
Akap6	63	31	35	1251	1274	1183	4.66381	6.05e-73	1.11e-71	up
Aldh1a7	90	129	96	664	586	624	2.39038	1.35e-71	2.43e-70	up
Aldh3b3	0	0	0	5	5	2	4.25941	0.0152732	0.0329228	up
Aldh5a1	119	136	107	577	568	545	2.04056	3.7e-60	5.61e-59	up
Aldob	0	0	0	2	7	6	4.58077	0.00606652	0.0140945	up
Alg2	1243	1317	1244	3485	3609	3692	1.32134	2.4e-169	1.11e-167	up
Alk	1	0	6	202	180	211	6.22306	3.36e-27	2.69e-26	up
Alx1	35	35	35	85	94	77	1.10324	3.01e-05	9.31e-05	up
Amer2	2	1	4	1258	1085	1132	8.77366	6.22e-57	8.86e-56	up
Amer3	0	0	0	146	147	167	9.52129	1.71e-15	9.47e-15	up
Amigo1	567	478	509	1199	1214	1285	1.06895	1.28e-44	1.48e-43	up
Amph	9	2	6	1489	1428	1450	7.82301	1.18e-106	3.2e-105	up
Amy1	103	128	99	281	264	242	1.07131	1.27e-11	5.97e-11	up
Angptl8	4	4	1	27	9	22	2.50771	0.00083234	0.00219886	up
Ank	585	565	619	1962	1829	1874	1.49727	2.66e-118	8.06e-117	up
Ank2	4902	4802	4759	13170	12687	12733	1.23383	0	0	up
Ank3	137	122	149	3048	2969	2952	4.27632	0	0	up
Ankef1	55	36	58	221	192	202	1.86405	7.68e-20	5.02e-19	up
Ankfn1	0	0	0	1	7	4	4.25725	0.017682	0.0376741	up
Ankrd1	4	10	8	23	26	29	1.64302	0.00203648	0.0051025	up
Ankrd13d	167	160	167	365	380	418	1.05332	6.26e-17	3.69e-16	up
Ankrd29	30	29	18	203	175	173	2.65702	1.6e-27	1.3e-26	up
Ankrd33b	27	19	26	117	137	110	2.15562	1.63e-15	9.08e-15	up
Ankrd34a	33	31	38	246	270	334	2.87716	2.47e-42	2.75e-41	up
Ankrd34b	0	1	0	35	26	31	6.23804	7.87e-07	2.78e-06	up
Ankrd34c	0	0	0	59	61	74	8.27579	1.19e-11	5.6e-11	up
Ankrd37	5	4	3	26	26	28	2.555	2.53e-05	7.89e-05	up
Ankrd45	0	0	1	5	10	4	3.95922	0.0101275	0.0225846	up
Anks1b	82	62	100	641	638	556	2.72896	1.12e-80	2.22e-79	up
Ano2	0	1	0	24	20	8	5.4135	5.56e-05	0.000167641	up
Ano4	1	2	2	109	108	99	5.79958	4.01e-17	2.38e-16	up
Ano5	26	13	10	42	49	37	1.2032	0.00319096	0.00775802	up
Ap1s2	233	189	230	1180	1212	1119	2.24694	5.11e-131	1.75e-129	up
Ap3b2	7	5	7	2051	1978	1961	8.11837	9.63e-129	3.27e-127	up
Apba1	846	857	831	2383	2411	2416	1.32643	1.42e-134	5.06e-133	up
Apba2	25	9	7	596	600	606	5.27685	5.87e-32	5.28e-31	up
Apbb1	297	275	287	1969	2063	2096	2.65261	2.15e-283	1.93e-281	up
Apc2	354	293	326	1544	1631	1710	2.14597	5.22e-160	2.26e-158	up
Aplp1	519	531	460	5621	5579	5625	3.29583	0	0	up
Aplp2	12385	12571	12751	32079	32772	31675	1.17388	0	0	up
Apobec2	2	3	3	18	26	18	2.7708	0.000127025	0.000369554	up
Apoc1	9	13	12	146	175	165	3.65475	2.15e-31	1.91e-30	up
Apoc4	0	0	0	4	5	8	4.76364	0.0029515	0.00721764	up
Apoe	1966	1972	2004	7014	7539	7155	1.68692	0	0	up
Apoo	129	106	150	420	465	415	1.57358	1.07e-30	9.31e-30	up
Apoo-ps	8	25	5	38	31	27	1.15213	0.0229683	0.0476978	up
Aqp11	29	38	40	103	84	108	1.2814	9.82e-07	3.44e-06	up
Aqp7	14	17	22	76	63	70	1.79777	6.94e-08	2.64e-07	up
Arap2	205	146	209	471	411	425	1.04155	5.77e-15	3.15e-14	up
Arc	16	22	8	79	93	87	2.31	9.62e-12	4.55e-11	up
Arfgef3	306	333	296	3406	3137	3089	3.18268	0	0	up
Arg2	10	6	3	24	21	18	1.54744	0.00866771	0.0195936	up
Arhgap24	688	663	666	1964	1920	2066	1.37875	6.91e-111	1.95e-109	up
Arhgap26	88	99	70	880	920	874	3.19671	3.86e-147	1.54e-145	up
Arhgap44	493	464	471	1263	1209	1274	1.20944	1.2e-61	1.87e-60	up
Arhgdig	10	8	5	163	147	164	4.18337	2.89e-31	2.55e-30	up
Arhgef4	56	83	71	351	338	342	2.11315	1.77e-38	1.83e-37	up
Arhgef9	579	525	542	2072	2050	1979	1.70804	8.28e-161	3.64e-159	up
Arl4a	308	369	348	795	873	860	1.11988	2.17e-34	2.06e-33	up
Arl4c	172	214	217	1072	1185	1123	2.30431	2.49e-125	8.17e-124	up
Armc6	186	166	170	416	378	421	1.03712	4.6e-17	2.72e-16	up
Arnt2	522	541	524	1293	1187	1255	1.05282	1.71e-47	2.09e-46	up
Arpp21	0	0	0	78	59	68	8.35569	7.05e-12	3.35e-11	up
Arrb1	527	529	487	2058	2094	2114	1.83963	4.28e-185	2.14e-183	up
Arrb2	152	145	155	337	369	336	1.0227	4.23e-15	2.33e-14	up
Arx	2	0	3	46	60	69	4.94761	1.12e-11	5.28e-11	up
Arxes1	48	32	25	175	174	151	2.06947	3.18e-18	1.97e-17	up
Arxes2	218	201	189	497	584	488	1.18514	2.64e-24	1.98e-23	up
Asap2	277	267	273	740	697	655	1.17441	1.08e-33	1.01e-32	up
Asb13	228	184	211	718	720	783	1.6522	4.19e-56	5.88e-55	up
Asb2	1	1	0	98	143	148	7.42104	1.46e-12	7.15e-12	up
Asb4	11	12	3	59	79	71	2.82367	9.7e-12	4.59e-11	up
Ascl1	3	1	4	3476	2401	3584	10.027	6.82e-83	1.4e-81	up
Asf1b	14	10	21	48	28	40	1.18599	0.00498849	0.0117433	up
Asic1	217	225	228	842	857	873	1.75853	7.26e-78	1.4e-76	up
Asic2	0	0	2	30	20	13	4.79588	4.26e-05	0.000129943	up
Asic4	0	3	0	29	30	23	4.58877	1.94e-06	6.65e-06	up
Aspa	45	59	62	127	122	132	1.01645	3.17e-06	1.07e-05	up
Asphd1	1	2	3	117	101	110	5.59081	1.5e-18	9.37e-18	up
Asphd2	40	31	19	158	186	163	2.31143	5.11e-21	3.48e-20	up
Asrgl1	144	143	152	452	456	363	1.35128	4.37e-24	3.25e-23	up
Astn1	3	6	4	2607	2594	2667	9.05929	1.31e-111	3.73e-110	up
Atcay	1	3	1	1790	1742	1618	9.82624	7.74e-52	1.01e-50	up
Atcayos	4	0	0	28	31	33	4.34226	4.06e-07	1.47e-06	up
Atg9b	1	0	1	12	6	9	3.57523	0.0059701	0.0138844	up
Atl1	208	222	169	774	784	740	1.75729	1.97e-61	3.04e-60	up
Atp10b	3	3	3	21	26	24	2.79731	3.35e-05	0.00010321	up
Atp1a2	208	221	228	562	490	571	1.12294	1.39e-23	1.02e-22	up
Atp1a3	22	26	15	8391	8431	9042	8.49938	0	0	up
Atp1b1	190	235	255	8429	8225	8223	5.01104	0	0	up
Atp1b2	30	45	48	244	258	261	2.45066	1.09e-34	1.05e-33	up
Atp2a1	3	6	3	15	14	13	1.62415	0.0225026	0.0468005	up
Atp2b2	2	3	2	2465	2443	2507	9.86683	1.7e-72	3.09e-71	up
Atp2b3	2	0	4	1717	1628	1629	9.51324	5.51e-58	8.04e-57	up
Atp2b4	517	624	591	1630	1652	1631	1.32178	2.13e-78	4.15e-77	up
Atp4a	0	0	0	5	9	11	5.31916	0.000336164	0.000932066	up
Atp6ap2	1832	1814	1798	4340	4325	4285	1.0681	2.53e-159	1.09e-157	up
Atp6v0a1	1263	1167	1183	4605	4380	4647	1.73387	1.23e-296	1.25e-294	up
Atp6v0e2	684	656	756	3510	3673	3643	2.18674	0	0	up
Atp6v1a	2864	2804	2910	7052	7023	7170	1.12639	2.71e-248	1.96e-246	up
Atp6v1b2	2008	1848	2027	6989	7182	6892	1.65804	0	0	up
Atp6v1g2	19	31	39	872	858	894	4.69977	5.46e-156	2.3e-154	up
Atp7b	0	1	0	8	15	17	5.03524	0.000237238	0.000668375	up
Atp8a1	323	306	283	2328	2358	2278	2.75063	0	0	up
Atp8a2	1	7	5	731	693	683	7.15842	1.18e-67	2.01e-66	up
Atp9a	734	791	746	4767	4809	5114	2.51132	0	0	up
Auh	298	304	249	692	667	668	1.06987	9.57e-27	7.6e-26	up
AW011738	38	38	40	116	119	123	1.44378	8.23e-10	3.52e-09	up
Axin2	59	32	49	110	143	146	1.32943	4.09e-08	1.59e-07	up
B130024G19Rik	25	17	21	64	47	66	1.30953	0.000109245	0.000320691	up
B130034C11Rik	9	13	12	40	42	32	1.56253	0.000279734	0.000782011	up
B230208B08Rik	0	0	0	11	22	11	6.13282	7.06e-06	2.32e-05	up
B230209E15Rik	3	1	0	346	304	278	7.67598	2.2e-25	1.69e-24	up
B230216N24Rik	12	10	4	27	28	25	1.43888	0.00511184	0.0120121	up
B230217C12Rik	24	29	31	252	270	232	2.98362	1.98e-42	2.22e-41	up
B230217J21Rik	0	0	0	4	7	3	4.48074	0.00778718	0.0177716	up
B230312C02Rik	0	0	0	5	2	6	4.37846	0.0110292	0.024439	up
B230334C09Rik	36	21	21	485	537	474	4.07925	1.46e-91	3.34e-90	up
B230369F24Rik	6	10	3	37	32	56	2.53575	7.4e-07	2.62e-06	up
B3galt1	121	100	97	818	841	777	2.75526	3.61e-120	1.11e-118	up
B3galt2	52	59	54	1289	1354	1213	4.36417	1.82e-232	1.19e-230	up
B3galt5	0	3	2	78	86	100	5.54019	2.56e-15	1.42e-14	up
B3gat1	3	6	8	863	893	972	7.14415	4.48e-87	9.64e-86	up
B3gnt5	6	16	12	51	48	58	2.02452	7.11e-07	2.52e-06	up
B430010I23Rik	5	7	3	22	33	26	2.24922	0.000105912	0.000311123	up
B430219N15Rik	6	1	5	13	19	13	1.72538	0.0168336	0.0360348	up
B430319H21Rik	0	0	1	7	11	8	4.4131	0.00227606	0.00566358	up
B4galnt4	4	2	0	260	290	238	6.85454	3.12e-29	2.63e-28	up
B630019K06Rik	140	131	95	670	683	725	2.32311	2.78e-77	5.33e-76	up
B830017H08Rik	3	1	1	17	12	7	2.66655	0.00483698	0.0114199	up
B830042I05Rik	0	0	1	10	6	9	4.35888	0.00275801	0.00677922	up
B930095G15Rik	268	233	240	891	842	906	1.65066	1.96e-68	3.35e-67	up
Baalc	1	6	3	31	38	26	3.0638	1.27e-06	4.42e-06	up
Baiap2l2	2	3	1	47	50	59	4.51822	3.41e-11	1.57e-10	up
Bbln	181	179	183	469	476	533	1.26269	2.81e-27	2.26e-26	up
Bbof1	31	19	12	47	51	54	1.11191	0.00251744	0.00622656	up
Bbs1	194	161	183	441	448	493	1.17936	1.41e-22	1.01e-21	up
Bbs4	142	157	139	492	521	417	1.52431	5.83e-32	5.25e-31	up
BC106179	0	1	0	6	5	5	3.71407	0.0183053	0.0388602	up
Bcl11a	17	19	8	163	128	127	3.06575	2.89e-23	2.1e-22	up
Bcl2	162	132	154	690	711	677	2.03165	3.76e-74	6.97e-73	up
Bcl7a	265	287	292	883	930	942	1.52453	1.62e-65	2.66e-64	up
Bdh1	48	48	64	669	742	648	3.50345	2.91e-119	8.91e-118	up
Bdnf	133	119	116	930	1003	925	2.77495	5.35e-143	2.06e-141	up
	146	103	136	2268	2268	2188	3.94445	0	0	up
Bend4	28	25	22	145	164	157	2.45305	6.2e-23	4.47e-22	up
Bend6	127	116	145	444	430	445	1.58353	2.21e-34	2.1e-33	up
Bend7	0	4	2	43	39	48	4.25497	1.31e-09	5.53e-09	up
Best3	0	0	0	67	60	82	8.3836	5.96e-12	2.84e-11	up
Bex1	16	4	2	302	266	282	5.09179	2.33e-13	1.18e-12	up
Bex2	8	6	4	1356	1527	1500	7.74549	7.11e-110	1.98e-108	up
Bex3	542	515	544	1299	1414	1621	1.25484	3.04e-53	4.06e-52	up
Bex4	5	8	14	152	128	142	3.78458	3.62e-27	2.9e-26	up
Bhlhb9	752	750	739	1751	1732	1604	1.00046	8.49e-58	1.23e-56	up
Bicd1	98	98	105	962	920	822	2.98509	4.15e-137	1.52e-135	up
Bmerb1	2	1	2	1795	1844	1818	9.90982	8.79e-53	1.17e-51	up
Bmp7	21	22	29	91	93	129	1.93863	2.15e-11	9.98e-11	up
Bnip3	352	326	375	979	916	821	1.185	9.76e-38	9.96e-37	up
Bpgm	178	139	128	478	488	454	1.49196	1.22e-30	1.05e-29	up
Bpnt1	397	423	419	965	941	996	1.0458	9.75e-39	1.01e-37	up
Brinp2	2	4	0	268	283	282	6.9349	4.1e-30	3.51e-29	up
Brinp3	22	11	7	37	46	51	1.56249	0.000246334	0.000692699	up
Brsk1	150	176	141	983	1044	1084	2.55352	3.63e-134	1.29e-132	up
Brsk2	1	4	3	1000	1083	996	8.40588	1.6e-59	2.4e-58	up
Bsn	37	34	31	1450	1416	1541	5.25123	5.07e-239	3.49e-237	up
Btbd16	0	0	0	1	5	5	4.13349	0.0236245	0.0488767	up
Btbd17	0	0	0	70	53	97	8.45826	4.52e-12	2.17e-11	up
Btbd3	1227	1112	1114	3408	3289	3212	1.3389	1.03e-152	4.23e-151	up
Btbd8	122	124	112	716	740	639	2.36648	8.71e-87	1.87e-85	up
Bves	8	7	13	234	225	246	4.47237	5.03e-45	5.88e-44	up
C030013G03Rik	0	0	0	26	29	26	7.01514	3.71e-08	1.44e-07	up
C030017B01Rik	57	52	47	526	531	528	3.16275	3.18e-92	7.3e-91	up
C130013H08Rik	11	11	17	41	53	36	1.55425	0.000148632	0.000428462	up
C130073E24Rik	0	0	0	6	1	7	4.48652	0.00936146	0.0210102	up
C1ql1	6	2	0	15	13	18	2.34277	0.00386497	0.00927204	up
C1ql3	26	24	12	153	161	132	2.66399	4.15e-22	2.92e-21	up
C1qtnf4	12	15	9	28	42	47	1.51747	0.00046917	0.00127889	up
C230014O12Rik	1	0	0	49	52	54	6.98992	1.27e-08	5.11e-08	up
C2cd2l	203	196	210	528	568	525	1.23014	9.81e-30	8.35e-29	up
C2cd4a	0	3	0	10	12	4	2.92843	0.0153149	0.0330059	up
C2cd4c	11	9	12	30	30	25	1.2274	0.00844323	0.019115	up
C530005A16Rik	10	17	18	32	47	31	1.10585	0.0083335	0.0189012	up
C630043F03Rik	79	67	59	266	275	253	1.77131	5.95e-25	4.51e-24	up
C78859	5	5	3	101	98	146	4.54851	5.67e-22	3.98e-21	up
Cabp7	2	2	0	14	25	15	3.57061	0.000122999	0.00035856	up
Cacna1a	220	214	189	883	779	860	1.83541	9.67e-72	1.74e-70	up
Cacna1b	25	39	39	1778	1691	1803	5.49565	3.33e-271	2.81e-269	up
Cacna1d	18	21	18	458	468	455	4.41637	1.78e-87	3.86e-86	up
Cacna1e	29	36	19	149	130	163	2.21343	7.35e-18	4.48e-17	up
Cacna1h	17	17	15	306	343	346	4.16158	1.56e-63	2.49e-62	up
Cacna1i	0	0	2	157	173	186	7.82918	4.82e-14	2.52e-13	up
Cacna2d1	1253	1174	1285	5701	5473	5143	1.95411	0	0	up
Cacna2d2	12	12	20	860	772	793	5.6025	9.15e-124	2.95e-122	up
Cacna2d3	7	15	10	91	88	88	2.87803	1.18e-15	6.59e-15	up
Cacnb1	158	140	162	1247	1309	1239	2.86227	3.43e-195	1.85e-193	up
Cacnb3	603	584	572	1408	1424	1546	1.13353	6.72e-60	1.01e-58	up
Cacng2	0	0	0	193	200	200	9.88745	1.06e-16	6.18e-16	up
Cacng3	0	0	0	9	16	7	5.67338	6.99e-05	0.00020884	up
Cacng4	4	0	1	167	182	191	6.57295	1.52e-22	1.08e-21	up
Cacng5	0	0	0	14	21	15	6.31833	2.23e-06	7.59e-06	up
Cacng6	0	0	0	13	7	8	5.48404	0.00015763	0.000452908	up
Cacng7	668	718	738	1850	1899	2133	1.28751	3.4e-78	6.61e-77	up
Cacng8	0	0	0	17	16	13	6.19897	4.08e-06	1.37e-05	up
Cadm1	245	293	287	1553	1490	1618	2.3161	9.27e-171	4.31e-169	up
Cadm2	122	106	123	1379	1241	1256	3.28323	4e-209	2.35e-207	up
Cadm3	587	609	611	1873	1850	1854	1.44377	1.25e-120	3.87e-119	up
Cadm4	82	87	87	962	976	1059	3.36728	1.43e-171	6.71e-170	up
Cadps	5	5	11	6854	6749	6824	9.74383	9.32e-208	5.45e-206	up
Cadps2	21	18	18	517	571	554	4.6661	1.94e-100	4.86e-99	up
Calb1	0	0	0	128	135	133	9.30487	8.14e-15	4.42e-14	up
Calb2	0	0	0	16	5	12	5.72243	6.3e-05	0.000188997	up
Calca	59	33	47	118	140	132	1.30674	3.14e-08	1.23e-07	up
Calm1	6247	6141	6296	20077	19947	20447	1.51243	0	0	up
Calm2	3608	3732	3706	10807	11116	10853	1.38688	0	0	up
Calm3	6448	6481	6010	16371	16849	16666	1.21501	0	0	up
Caln1	3	3	0	39	41	41	4.15138	4e-09	1.65e-08	up
Caly	1	1	1	205	195	230	7.53247	9.28e-19	5.85e-18	up
Camk1g	10	15	5	83	90	119	3.10046	1.05e-16	6.13e-16	up
Camk2a	46	34	49	104	114	125	1.22927	2.96e-07	1.08e-06	up
Camk2b	13	17	20	2526	2719	2594	7.11032	4.72e-249	3.46e-247	up
Camk2n2	21	28	31	370	389	444	3.72847	1.47e-72	2.68e-71	up
Camk4	46	45	44	242	262	241	2.28195	2.92e-33	2.73e-32	up
Camkv	5	4	1	62	90	59	4.2157	2.39e-14	1.27e-13	up
Camp	2	3	1	13	13	7	2.27566	0.0122285	0.0268618	up
Camsap3	17	23	21	323	362	372	3.93269	1.17e-66	1.94e-65	up
Camta1	81	73	79	1431	1559	1413	4.05777	3.29e-265	2.65e-263	up
Cap2	152	159	163	719	827	792	2.11994	4.69e-85	9.86e-84	up
Car10	1	1	1	47	53	38	5.34079	4.64e-09	1.91e-08	up
Car11	84	95	105	223	242	206	1.05795	2.35e-10	1.03e-09	up
Car2	16	20	14	71	77	80	2.0065	9.32e-10	3.98e-09	up
Car3	962	859	908	8984	9209	8851	3.12677	0	0	up
Car5b	185	169	155	406	384	403	1.04691	4.11e-17	2.43e-16	up
Car7	13	17	10	93	108	101	2.73366	7.49e-17	4.4e-16	up
Car8	12	8	9	42	35	41	1.84338	3.03e-05	9.38e-05	up
Card11	0	2	2	11	17	7	2.94437	0.0038166	0.00916237	up
Carmil2	5	3	10	109	124	136	4.17582	2.85e-24	2.13e-23	up
Cartpt	0	0	0	19	11	26	6.48483	1.09e-06	3.81e-06	up
Caskin1	18	11	20	785	856	933	5.53316	4.17e-131	1.43e-129	up
Casq2	4	7	5	25	16	14	1.59901	0.0111548	0.0246814	up
Castor2	845	895	856	1986	2108	2113	1.07532	9.56e-78	1.84e-76	up
Casz1	6	6	10	37	41	42	2.26555	1.66e-06	5.73e-06	up
Catspere2	23	7	10	39	26	37	1.17081	0.0120693	0.026537	up
Cav2	473	479	489	1688	1677	1835	1.66948	1.06e-126	3.54e-125	up
Cbarp	206	207	266	1896	2008	2233	2.99421	3.53e-239	2.44e-237	up
Cbfa2t3	82	73	61	160	191	195	1.15556	1.43e-09	6.06e-09	up
Cbln1	2	0	0	6	8	7	3.21101	0.0192984	0.0407704	up
Cbln2	36	38	23	607	630	539	4.01196	7.75e-107	2.1e-105	up
Cbln4	0	0	0	5	10	7	5.13346	0.000713538	0.00190177	up
Ccdc106	26	24	25	84	103	100	1.75377	3.73e-10	1.62e-09	up
Ccdc116	2	7	9	28	14	14	1.4558	0.0236402	0.04889	up
Ccdc136	504	435	422	1173	1178	1169	1.18891	5.52e-52	7.27e-51	up
Ccdc148	10	8	7	108	90	66	3.21838	5.3e-16	3e-15	up
Ccdc160	1	1	2	8	13	20	3.17601	0.00117139	0.0030406	up
Ccdc177	3	4	3	70	78	62	4.20957	8.34e-15	4.53e-14	up
Ccdc184	0	0	1	64	36	51	6.95348	1.89e-08	7.47e-08	up
Ccdc187	7	0	3	488	491	458	6.98485	9.99e-50	1.26e-48	up
Ccdc28b	79	51	75	220	222	183	1.4265	1.4e-13	7.17e-13	up
Ccdc73	69	54	40	163	199	164	1.50757	2.03e-12	9.9e-12	up
Ccdc81	0	1	0	4	13	7	4.29606	0.00383186	0.00919691	up
Ccdc85a	24	41	43	497	442	432	3.48396	4.64e-78	8.99e-77	up
Ccdc88c	33	34	27	108	122	81	1.54313	1.26e-08	5.06e-08	up
Ccdc92	47	43	48	420	485	449	3.11216	1.77e-76	3.36e-75	up
Ccdc92b	10	5	5	262	234	218	4.97596	1.1e-42	1.24e-41	up
Ccer2	0	0	5	20	27	19	3.54045	3.56e-05	0.000109447	up
Cck	0	0	0	10	20	13	6.10014	7.89e-06	2.58e-05	up
Ccl11	3	3	7	20	16	19	1.8999	0.003929	0.00941267	up
Ccnb1	16	14	14	59	44	60	1.70808	4.14e-06	1.39e-05	up
Ccne2	95	64	63	199	232	187	1.29481	1.81e-11	8.47e-11	up
Ccsap	25	34	36	234	196	205	2.55881	1.43e-30	1.23e-29	up
Ccser1	56	48	47	156	179	142	1.47694	2.67e-12	1.3e-11	up
Cd164l2	0	0	0	11	12	12	5.80478	3.08e-05	9.52e-05	up
Cd200	28	19	38	1095	1050	996	5.02568	4.33e-177	2.09e-175	up
Cd24a	34	35	16	1403	1303	1384	5.4065	8.4e-214	4.99e-212	up
Cdc25b	214	200	195	467	462	520	1.06866	1.13e-20	7.6e-20	up
Cdh10	50	40	57	737	680	639	3.62409	2.87e-120	8.86e-119	up
Cdh12	3	3	3	116	134	132	5.22519	5.48e-23	3.97e-22	up
Cdh13	49	57	44	1658	1677	1608	4.8601	7.28e-289	6.88e-287	up
Cdh15	0	0	0	4	9	1	4.47871	0.0100416	0.0224144	up
Cdh18	62	71	42	235	297	250	1.97661	1.32e-24	9.92e-24	up
Cdh19	40	41	60	373	355	297	2.67977	1.25e-46	1.5e-45	up
Cdh2	964	932	983	2517	2628	2376	1.20312	5.6e-106	1.5e-104	up
Cdh20	9	11	11	282	305	266	4.59975	1.43e-53	1.93e-52	up
Cdh22	0	1	3	299	362	382	7.84427	1.66e-26	1.31e-25	up
Cdh7	13	17	11	102	119	84	2.71187	2.44e-16	1.4e-15	up
Cdh9	12	11	20	42	54	49	1.57156	5.46e-05	0.000164812	up
Cdhr1	15	22	15	134	170	139	2.90757	1.51e-24	1.14e-23	up
Cdhr3	3	0	3	20	6	8	2.32441	0.0149266	0.0322385	up
Cdip1	1120	1100	1107	2499	2569	2558	1.01457	1.83e-92	4.23e-91	up
Cdk17	337	310	337	864	835	836	1.18333	3.17e-42	3.52e-41	up
Cdk5r1	17	20	25	717	638	630	4.81879	2.45e-116	7.25e-115	up
Cdk5r2	3	0	0	657	600	652	9.13183	1.46e-27	1.18e-26	up
Cdkl2	197	206	228	586	569	552	1.25368	2.77e-31	2.45e-30	up
Cdkl5	151	174	200	484	439	435	1.18909	3.82e-21	2.62e-20	up
Cdkn2d	120	139	129	305	313	344	1.12777	1.09e-15	6.09e-15	up
Cdo1	486	477	510	2368	2581	2404	2.1373	8.28e-251	6.14e-249	up
Cdr1os	21	25	24	63	66	77	1.3751	8.91e-06	2.9e-05	up
Cds2	2831	2668	2953	6862	6769	6936	1.10108	5.03e-192	2.65e-190	up
Cecr2	0	0	2	14	19	7	4.13868	0.00088548	0.00233133	up
Celf3	66	56	57	694	642	724	3.34289	5.62e-118	1.69e-116	up
Celf4	65	53	85	1217	1273	1189	3.9977	1.04e-218	6.39e-217	up
Celf5	149	156	150	691	662	638	1.94739	8.6e-69	1.48e-67	up
Celf6	0	0	2	286	275	301	8.56968	9.56e-17	5.59e-16	up
Celsr2	43	27	37	667	603	650	3.98381	3.02e-117	9e-116	up
Celsr3	4	1	5	835	751	735	7.6767	7.58e-61	1.16e-59	up
Cend1	5	13	6	1467	1570	1455	7.3658	5.29e-131	1.81e-129	up
Cenpf	24	25	34	61	65	66	1.02797	0.000717604	0.00191188	up
Cep126	33	20	32	84	88	95	1.46995	1.97e-07	7.26e-07	up
Cerk	519	504	504	1777	1856	1723	1.62821	2.94e-135	1.06e-133	up
Ces1d	28	28	29	119	125	113	1.8881	1.21e-13	6.2e-13	up
Cfap276	0	1	0	8	9	12	4.57213	0.00129853	0.00334951	up
Cfap54	2	2	0	12	6	8	2.51885	0.0194572	0.0410852	up
Cfap61	2	0	0	14	12	7	3.86291	0.00239018	0.00593137	up
Cfap69	42	34	50	86	109	113	1.10765	1.08e-05	3.5e-05	up
Cfap99	0	0	1	7	3	6	3.71569	0.0191611	0.0404926	up
Cfd	22	20	23	334	364	378	3.86701	2.88e-68	4.91e-67	up
Chchd10	138	127	128	382	328	386	1.29804	4.22e-21	2.88e-20	up
Chchd4	140	191	148	358	414	326	1.0135	2.24e-12	1.09e-11	up
Chd5	171	137	149	1098	1111	1073	2.66232	5.14e-156	2.16e-154	up
Chd7	16	33	26	512	505	558	4.21011	3.24e-96	7.74e-95	up
Chdh	4	1	4	17	15	16	2.23441	0.00273243	0.00672109	up
Chga	9	10	2	1122	1237	1306	7.26509	1.65e-110	4.63e-109	up
Chgb	9	5	11	5906	5959	5906	9.29128	5.86e-224	3.7e-222	up
Chic1	231	223	234	587	650	624	1.25337	2.14e-34	2.04e-33	up
Chil3	0	2	0	40	32	28	5.46116	8.89e-07	3.12e-06	up
Chl1	210	212	218	948	952	865	1.9289	1.06e-90	2.42e-89	up
Chml	144	140	147	711	729	704	2.1324	1.03e-84	2.16e-83	up
Chn1	27	29	38	813	769	721	4.43264	1.09e-139	4.05e-138	up
Chn2	27	21	22	145	148	150	2.47995	2.72e-22	1.93e-21	up
Chrm3	96	96	92	456	469	433	2.07524	2.09e-52	2.77e-51	up
Chrm4	5	5	3	28	25	30	2.49268	2.41e-05	7.52e-05	up
Chrna1	3	1	1	10	11	10	2.45063	0.0105714	0.0234922	up
Chrna3	1	0	0	45	46	39	6.73591	5.34e-08	2.05e-07	up
Chrna4	2	6	3	32	56	60	3.56658	5.08e-10	2.19e-09	up
Chrna5	0	0	0	124	99	86	8.94722	1.23e-13	6.34e-13	up
Chrna7	25	37	18	518	542	527	4.12763	4.69e-98	1.14e-96	up
Chrnb2	26	19	24	1223	1270	1257	5.58205	1.86e-193	9.94e-192	up
Chrnb3	1	2	0	9	6	8	2.75595	0.0202471	0.0426075	up
Chst1	13	10	23	106	109	153	2.819	2.09e-18	1.3e-17	up
Chst10	164	146	164	461	418	458	1.31437	1.45e-26	1.15e-25	up
Chst2	481	509	492	3466	3358	3438	2.60962	0	0	up
Chst8	4	9	1	26	21	34	2.34957	0.000147171	0.00042466	up
Chst9	0	2	0	33	31	24	5.27623	2.56e-06	8.68e-06	up
Cib2	28	41	35	281	315	316	2.94992	1.22e-49	1.55e-48	up
Cib3	0	4	2	12	26	10	2.81336	0.00130939	0.00337584	up
Cidea	1	0	0	56	67	52	7.16437	4.84e-09	1.99e-08	up
Cidec	90	81	84	698	741	762	2.92752	1.37e-117	4.1e-116	up
Ciita	17	10	13	31	36	26	1.03514	0.0184889	0.0392142	up
Cisd1	146	162	178	580	616	577	1.68486	3.93e-49	4.93e-48	up
Cit	32	25	28	124	111	90	1.75295	8.09e-11	3.65e-10	up
Cited1	2	11	11	24	25	24	1.42158	0.0104513	0.0232426	up
Cited4	13	9	12	29	41	40	1.51181	0.000533652	0.00144415	up
Ckb	820	833	845	2235	2224	2359	1.26655	4.34e-111	1.23e-109	up
Ckmt1	18	10	10	183	173	185	3.64988	1.38e-34	1.32e-33	up
Clasp2	1017	964	952	4792	4600	4615	2.07369	0	0	up
Clcn1	4	4	2	27	34	43	3.19629	2.04e-07	7.52e-07	up
Clcn3	559	602	657	1938	1894	1917	1.4789	6e-113	1.73e-111	up
Clcn6	788	751	801	1848	1953	1919	1.1074	3.1e-79	6.09e-78	up
Cldn2	1	0	4	15	6	11	2.49958	0.0123829	0.027161	up
Clec1a	18	5	10	37	44	39	1.68133	0.000192477	0.000548228	up
Clec2l	12	5	7	313	343	364	5.22745	9.39e-58	1.36e-56	up
Clgn	0	0	0	52	51	45	7.88491	1.55e-10	6.87e-10	up
Clip3	1923	1861	1939	4734	4728	4748	1.13003	5.44e-187	2.75e-185	up
Clip4	244	260	311	648	738	713	1.18259	1.03e-29	8.8e-29	up
Clspn	22	25	21	52	48	57	1.02512	0.00204969	0.00513377	up
Clstn2	82	81	60	2046	1976	2005	4.57425	0	0	up
Clstn3	8	9	12	2713	2730	2752	7.96046	2.32e-187	1.18e-185	up
Cltb	813	847	770	2140	2208	2249	1.25861	5.6e-104	1.46e-102	up
Clvs1	41	27	33	626	560	524	3.89975	7.23e-102	1.84e-100	up
Clvs2	0	0	0	36	32	51	7.57132	1.37e-09	5.8e-09	up
Cmas	400	393	439	1318	1227	1249	1.44083	9.9e-78	1.91e-76	up
Cmpk2	114	112	120	544	622	582	2.15453	1.75e-67	2.96e-66	up
Cmtm5	1	1	3	8	23	8	2.7786	0.00354447	0.00854623	up
Cmtm8	1	1	1	27	18	27	4.40394	6.08e-06	2.01e-05	up
CN725425	0	1	0	8	9	5	4.17224	0.00507532	0.011933	up
Cnih2	46	42	32	657	710	770	3.97237	1.9e-127	6.34e-126	up
Cnih3	0	1	0	151	169	139	8.5557	8.51e-13	4.21e-12	up
Cnksr2	14	12	12	209	239	268	4.05385	2.77e-45	3.24e-44	up
Cnmd	7	7	15	64	73	66	2.62533	3.46e-11	1.59e-10	up
Cnnm1	27	30	43	369	347	311	3.17831	6.3e-57	8.96e-56	up
Cnpy1	0	0	0	10	6	3	4.9237	0.00182785	0.00461338	up
Cntfr	96	102	98	676	794	814	2.76555	5.95e-106	1.59e-104	up
Cntn1	10	8	10	3792	3782	3663	8.46649	3.3e-206	1.91e-204	up
Cntn3	89	86	80	334	318	301	1.71984	3.95e-29	3.32e-28	up
Cntn4	9	10	9	124	148	120	3.62461	1.32e-25	1.02e-24	up
Cntn5	1	3	2	181	149	170	6.19907	2.05e-23	1.5e-22	up
Cntn6	4	7	3	782	783	713	7.1639	9.63e-73	1.76e-71	up
Cntnap1	385	354	385	3150	3208	3319	2.92393	0	0	up
Cntnap2	8	3	8	2147	2068	2018	8.17575	1.41e-130	4.82e-129	up
Cntnap4	1	2	1	84	88	81	5.80056	5.11e-14	2.67e-13	up
Cntnap5a	0	1	0	291	327	307	9.56686	7.63e-16	4.29e-15	up
Cntnap5b	0	1	0	176	203	179	8.83754	1.27e-13	6.53e-13	up
Cntnap5c	1	0	1	281	268	269	8.49398	1.81e-16	1.05e-15	up
Coch	5	5	4	20	15	18	1.73893	0.00678918	0.0156419	up
Col10a1	2	2	4	73	46	46	4.1851	1.34e-11	6.31e-11	up
Col15a1	2097	2128	2060	5385	5599	5555	1.21367	1.54e-227	9.91e-226	up
Col25a1	20	13	11	84	93	72	2.3182	8.09e-12	3.84e-11	up
Col26a1	103	94	136	403	502	464	1.85735	4.87e-37	4.93e-36	up
Col2a1	35	13	30	394	332	359	3.617	3.48e-61	5.37e-60	up
Col9a1	2	2	5	16	23	19	2.50566	0.00046165	0.00125888	up
Coq3	145	144	145	326	384	376	1.14092	9.77e-18	5.93e-17	up
Coq8a	85	68	71	231	236	228	1.45155	3.07e-17	1.83e-16	up
Coro1a	26	51	34	208	207	229	2.35378	1.92e-26	1.51e-25	up
Coro2a	12	22	7	156	171	143	3.33564	2.17e-27	1.74e-26	up
Coro2b	521	538	499	1851	1984	1993	1.72103	1.59e-150	6.43e-149	up
Coro6	21	21	29	98	114	102	1.9626	2.15e-12	1.05e-11	up
Cox5a	349	364	403	913	837	838	1.03155	1.63e-31	1.45e-30	up
Cox7a1	3	1	4	19	9	13	2.17804	0.0073075	0.0167461	up
Cox7b	808	802	818	1948	2249	2077	1.18721	1.17e-81	2.37e-80	up
Cox8b	7	6	0	56	54	77	3.66459	2.43e-12	1.18e-11	up
Cpe	2853	2875	2907	13693	13738	13451	2.06105	0	0	up
Cpeb3	219	203	209	902	941	866	1.91984	3.39e-90	7.58e-89	up
Cplx1	2	1	1	3489	3426	3416	11.1526	1.04e-53	1.41e-52	up
Cplx2	207	206	183	2461	2556	2397	3.45457	0	0	up
Cpne7	4	11	6	382	392	386	5.60524	4.44e-61	6.84e-60	up
Cps1	0	3	2	21	14	22	3.32897	0.000104013	0.000305802	up
Cracd	29	23	31	672	664	631	4.3847	1.01e-122	3.21e-121	up
Crb1	0	0	2	25	9	17	4.49305	0.000197064	0.000560609	up
Creg2	30	40	21	158	161	181	2.27543	7.38e-21	5e-20	up
Crem	126	146	121	302	380	335	1.1888	1.91e-16	1.1e-15	up
Crhr2	0	0	0	2	5	8	4.58259	0.00615563	0.0142858	up
Crisp1	0	0	0	27	20	18	6.69829	2.63e-07	9.61e-07	up
Crmp1	23	39	25	2180	2181	2352	6.08772	1.09e-294	1.09e-292	up
Crp	0	0	0	10	2	4	4.67834	0.00487914	0.0115117	up
Crtac1	3	3	0	659	692	731	8.25669	1.87e-43	2.12e-42	up
Cryba2	0	0	0	7	11	10	5.4822	0.000150639	0.000434009	up
Crybg1	52	67	76	185	187	173	1.30044	2.02e-11	9.41e-11	up
Csdc2	231	207	198	1045	1084	1096	2.16012	1.55e-121	4.85e-120	up
Csmd1	21	22	9	760	714	753	5.23841	3.54e-123	1.13e-121	up
Csmd2	3	5	0	89	75	70	4.68791	1.37e-15	7.63e-15	up
Csmd3	171	155	156	628	558	551	1.66762	2.66e-46	3.17e-45	up
Cspg5	49	59	42	506	454	481	3.08192	7.59e-79	1.48e-77	up
Csrnp3	19	18	14	565	585	512	4.8439	1.24e-98	3.04e-97	up
Cstf2	618	486	523	1322	1353	1229	1.08079	6.14e-41	6.65e-40	up
Ctcflos	1	1	1	26	43	23	4.75472	6.23e-07	2.21e-06	up
Ctnna2	225	284	268	2458	2451	2286	3.02862	0	0	up
Ctnnd2	11	13	9	945	953	900	6.22355	3.95e-122	1.25e-120	up
Ctrb1	0	0	0	9	2	1	4.26271	0.0195379	0.0412391	up
Ctxn1	69	80	70	456	438	477	2.46413	5.26e-63	8.36e-62	up
Ctxn2	0	0	0	7	4	4	4.58334	0.00543832	0.0127195	up
Cux1	504	397	414	1738	1777	1791	1.8307	8.95e-130	3.05e-128	up
Cux2	6	7	9	91	94	112	3.57305	1.08e-19	7.02e-19	up
Cx3cl1	60	56	56	139	115	158	1.07886	6e-07	2.14e-06	up
Cxcl10	8	9	14	53	27	43	1.8079	6.95e-05	0.000207507	up
Cxcl13	0	0	5	18	34	29	3.83568	3.96e-06	1.33e-05	up
Cyb561	39	32	31	222	245	254	2.63936	1.39e-36	1.39e-35	up
Cycs	587	660	665	1860	1860	1698	1.32032	1.79e-84	3.74e-83	up
Cyfip2	95	120	128	7768	7515	7733	5.88626	0	0	up
Cyp2f2	13	10	13	49	32	51	1.69387	4.97e-05	0.000150723	up
Cyp2u1	41	25	34	115	105	83	1.41767	1.64e-07	6.09e-07	up
Cyp46a1	35	45	37	189	220	234	2.27581	2.89e-27	2.32e-26	up
Cyp4x1	0	0	0	25	25	19	6.78374	1.53e-07	5.7e-07	up
Cyrib	523	485	550	1519	1331	1410	1.2695	6.65e-63	1.05e-61	up
Cysrt1	0	0	0	46	53	50	7.89449	1.45e-10	6.44e-10	up
Cystm1	110	95	96	336	362	375	1.65179	2.56e-30	2.2e-29	up
D130043K22Rik	5	2	1	233	227	215	6.21667	5.72e-31	5e-30	up
D430019H16Rik	1	7	6	1136	1129	1120	7.73544	3.36e-86	7.17e-85	up
D430041D05Rik	3	1	2	121	105	134	5.72552	1.68e-19	1.09e-18	up
D630003M21Rik	11	12	7	25	33	35	1.44948	0.00207836	0.00519936	up
D630023F18Rik	0	1	0	21	19	19	5.5966	1.79e-05	5.66e-05	up
D830030K20Rik	1	2	0	26	8	4	3.48106	0.00244097	0.00605024	up
D930007J09Rik	11	7	10	26	25	35	1.43793	0.00313672	0.00763411	up
D930007P13Rik	16	18	11	44	47	37	1.32516	0.000740642	0.00196951	up
D930028M14Rik	0	0	0	1	8	6	4.57986	0.0071817	0.0164884	up
D930036K23Rik	6	5	4	51	38	41	2.9339	1.42e-08	5.69e-08	up
Daam1	961	956	966	2460	2364	2542	1.17137	1.02e-102	2.61e-101	up
Dab1	3	2	5	292	265	310	6.25633	1.14e-38	1.18e-37	up
Dach1	42	38	57	1272	1227	1240	4.58848	2.15e-224	1.37e-222	up
Dach2	53	77	64	283	275	291	1.9473	3.1e-29	2.61e-28	up
Dbndd1	87	83	60	268	271	265	1.62324	1.24e-21	8.6e-21	up
Dbndd2	15	18	13	157	159	172	3.22497	5.12e-30	4.37e-29	up
Dbpht2	4	0	2	123	121	145	5.83718	2.19e-20	1.46e-19	up
Dcbld1	27	31	49	165	156	192	2.07988	1.81e-18	1.12e-17	up
Dcc	3	6	3	1996	1958	1975	8.76654	1.85e-96	4.44e-95	up
Dck	105	125	129	292	268	319	1.10999	1.62e-13	8.27e-13	up
Dclk1	3311	3232	3353	8175	7922	7892	1.09545	1.97e-246	1.4e-244	up
Dclk2	387	386	348	1346	1331	1359	1.66601	4.25e-106	1.14e-104	up
Dclk3	6	5	7	21	28	22	1.79731	0.00141623	0.00363433	up
Dcx	2	3	4	1441	1322	1406	8.67369	3.98e-71	7.08e-70	up
Ddah1	182	165	181	1038	1013	1003	2.35012	2.88e-131	9.92e-130	up
Ddhd1	298	270	318	1236	1187	1225	1.85991	3.8e-110	1.06e-108	up
Ddn	7	2	4	37	39	40	2.97619	8.11e-08	3.08e-07	up
Ddx25	18	5	15	694	633	635	5.50847	1.33e-102	3.41e-101	up
Dennd11	96	124	78	616	651	637	2.49295	4.97e-77	9.47e-76	up
Dennd5b	154	182	189	1232	1189	1083	2.55633	2.35e-145	9.18e-144	up
Dgat2	395	357	398	1142	1090	1232	1.40912	5.36e-65	8.74e-64	up
Dgkb	4	3	3	171	168	178	5.51015	6.81e-29	5.68e-28	up
Dgke	415	401	338	941	1016	945	1.14798	3.99e-39	4.16e-38	up
Dgkg	0	0	0	250	223	219	10.1104	1.98e-17	1.18e-16	up
Dgkh	298	307	274	1564	1528	1508	2.20552	1.26e-175	6.03e-174	up
Dgki	22	16	24	248	219	223	3.29463	1.54e-41	1.69e-40	up
Dhh	0	3	0	10	11	6	2.98383	0.0114062	0.025174	up
Dio2	48	43	42	259	307	276	2.47996	1.3e-39	1.37e-38	up
Diras1	3	7	5	878	873	826	7.24237	7.69e-80	1.52e-78	up
Diras2	3	8	2	1240	1278	1304	8.01751	1.76e-86	3.76e-85	up
Disc1	6	4	9	33	22	41	2.15698	5.78e-05	0.000173968	up
Disp2	5	0	2	3962	3925	3857	10.5302	1.43e-82	2.92e-81	up
Disp3	6	1	6	166	158	185	5.10966	2.09e-30	1.8e-29	up
Dkk2	509	500	486	1348	1336	1216	1.20109	5.39e-60	8.13e-59	up
Dlg2	348	271	284	2050	1952	2097	2.57408	6.97e-231	4.52e-229	up
Dlg4	855	864	820	2548	2646	2678	1.45028	1e-158	4.32e-157	up
Dlgap1	82	82	84	842	834	884	3.18574	2.44e-146	9.65e-145	up
Dlgap2	0	0	1	82	91	85	7.72479	1.66e-10	7.34e-10	up
Dlgap3	3	2	4	572	620	656	7.49975	2.45e-52	3.24e-51	up
Dlk2	2	0	0	44	36	50	5.84135	8.75e-08	3.31e-07	up
Dll1	15	6	17	64	37	43	1.74213	4.53e-05	0.000137774	up
Dll3	0	0	2	752	655	746	9.89045	5.08e-22	3.58e-21	up
Dll4	3	3	6	24	35	36	2.80271	2.46e-06	8.37e-06	up
Dmbx1	1	0	0	5	9	4	3.88157	0.0123325	0.0270591	up
Dmpk	1367	1304	1335	3436	3431	3493	1.18877	2.49e-153	1.03e-151	up
Dmrtc1a	4	3	1	13	23	10	2.33915	0.0033256	0.00806109	up
Dmtn	51	40	54	149	122	173	1.43359	2.57e-10	1.13e-09	up
Dmxl2	329	259	231	2752	2677	2590	3.1096	1.45e-115	4.25e-114	up
Dnaaf8	17	12	5	71	66	83	2.5122	5.25e-11	2.39e-10	up
Dnah10	3	2	2	18	18	16	2.71105	0.000458607	0.00125123	up
Dnah12	1	0	5	16	32	24	3.40263	2.03e-05	6.39e-05	up
Dnah3	0	1	0	7	6	9	4.17405	0.00495181	0.0116687	up
Dnah7c	7	6	8	11	24	28	1.40266	0.0165472	0.0354795	up
Dnajb5	195	202	223	911	983	933	2.00668	1.16e-97	2.8e-96	up
Dnajc12	45	59	46	187	187	236	1.84168	3.19e-19	2.05e-18	up
Dnajc15	330	299	323	768	789	753	1.0968	1.57e-34	1.5e-33	up
Dnajc27	251	247	260	662	714	745	1.30239	5.26e-40	5.58e-39	up
Dnajc6	24	27	47	2417	2372	2394	6.01365	0	0	up
Dner	29	17	28	12065	12031	12295	8.75981	0	0	up
Dnm3	269	247	280	700	719	697	1.22848	8.89e-38	9.08e-37	up
Doc2b	33	32	37	135	160	118	1.8349	3.83e-14	2.02e-13	up
Dock10	439	513	437	1232	1155	1192	1.18323	1.61e-49	2.03e-48	up
Dock3	9	11	13	515	567	552	5.44752	4.68e-88	1.02e-86	up
Dock4	391	435	379	1286	1412	1415	1.58871	1.37e-90	3.1e-89	up
Dok5	22	14	30	137	129	139	2.43612	6.83e-19	4.32e-18	up
Dok7	2	1	1	61	65	74	5.46198	3.17e-12	1.53e-11	up
Dpp10	4	6	3	511	574	597	6.83327	1.02e-60	1.55e-59	up
Dpp6	17	29	28	1951	2017	2071	6.16849	7.09e-263	5.61e-261	up
Dpysl2	406	393	321	1722	1861	1717	2.06003	4.08e-151	1.66e-149	up
Dpysl4	177	134	154	867	907	863	2.32163	2.58e-105	6.81e-104	up
Dpysl5	3	16	9	3427	3285	3419	8.31712	3.5e-198	1.91e-196	up
Drd1	0	0	0	5	5	7	4.76362	0.00282617	0.00693378	up
Drp2	73	78	70	392	401	412	2.26472	6.84e-52	8.98e-51	up
Dscam	2	5	4	619	571	599	7.16355	1.25e-57	1.8e-56	up
Dscaml1	7	0	1	9	13	24	2.34459	0.0065384	0.0151123	up
Dtna	119	134	122	1643	1573	1556	3.48749	1.05e-277	9.11e-276	up
Dtx1	33	35	33	264	279	301	2.88077	2.65e-46	3.16e-45	up
Dusp1	183	159	157	995	1108	1076	2.48926	1.37e-136	4.97e-135	up
Dusp14	42	51	49	153	144	131	1.40937	9.42e-11	4.23e-10	up
Dusp15	2	22	9	116	118	113	3.20823	2.04e-05	6.42e-05	up
Dusp26	0	0	0	306	337	356	10.6399	3.05e-19	1.96e-18	up
Dusp27	6	7	0	43	54	56	3.37387	4.02e-10	1.75e-09	up
Dusp4	74	88	106	500	492	489	2.28418	1.27e-59	1.9e-58	up
Dusp5	14	15	15	103	90	93	2.51852	3.49e-15	1.92e-14	up
Dusp6	113	120	143	695	681	683	2.27113	2.14e-83	4.4e-82	up
Dusp8	136	147	146	1011	1036	1054	2.67153	7.37e-153	3.05e-151	up
Dync1i1	76	65	57	1185	1100	1088	3.90848	6.82e-202	3.8e-200	up
Dynll2	2638	2640	2588	8728	9260	8647	1.5773	0	0	up
Dynlt1a	25	7	22	86	114	88	2.23348	2.82e-11	1.3e-10	up
Dyrk3	34	23	22	150	172	167	2.44783	3.91e-23	2.84e-22	up
Dzank1	67	60	73	1411	1281	1410	4.17653	1.33e-242	9.25e-241	up
Dzip3	549	577	502	1482	1518	1413	1.25625	1.02e-69	1.79e-68	up
E2f2	11	9	10	16	37	24	1.17627	0.0211136	0.0442402	up
E330034L11Rik	48	29	29	95	82	105	1.23059	7.29e-06	2.39e-05	up
E530001F21Rik	0	0	0	7	11	1	4.9201	0.00254854	0.00629606	up
Ebf4	71	73	48	266	252	235	1.78911	1.65e-22	1.18e-21	up
Ecel1	44	34	24	2371	2449	2530	5.98902	0	0	up
Echdc1	126	169	140	374	348	369	1.14417	9.42e-17	5.51e-16	up
Edil3	1395	1339	1414	3317	3039	3133	1.01199	1.85e-91	4.23e-90	up
Edn3	25	29	24	87	113	103	1.77494	1.34e-10	5.96e-10	up
Ednra	216	227	251	716	651	671	1.37224	1.34e-40	1.44e-39	up
Eef1a2	7	0	0	2820	2823	2831	10.0633	6.26e-13	3.12e-12	up
Efcab2	62	46	65	216	228	201	1.71662	1.89e-19	1.22e-18	up
Efna3	66	67	65	121	173	177	1.06767	3.16e-07	1.15e-06	up
Efr3b	116	154	149	879	822	961	2.48549	3.27e-102	8.34e-101	up
Egfem1	0	0	0	7	6	10	5.20016	0.000526269	0.00142546	up
Egflam	19	33	25	341	342	366	3.58569	3.99e-64	6.42e-63	up
Egln3	53	59	53	262	219	252	1.96952	2.54e-26	2e-25	up
Egr4	0	0	0	76	60	79	8.42453	4.45e-12	2.14e-11	up
Ehd3	121	140	112	580	619	602	2.08907	4.52e-66	7.44e-65	up
Ehd4	419	393	451	1146	1093	1123	1.23062	2.11e-55	2.92e-54	up
Eif5a2	351	355	364	1023	1063	1026	1.35803	1.99e-64	3.22e-63	up
Elapor1	2	0	0	230	220	227	8.22109	1.85e-15	1.02e-14	up
Elapor2	31	32	18	1514	1526	1517	5.63185	4.98e-231	3.23e-229	up
Elavl2	12	25	12	2439	2424	2299	7.00919	3.11e-236	2.11e-234	up
Elavl3	1	1	2	1910	1856	1967	10.3031	5.89e-46	6.98e-45	up
Elavl4	1	1	4	1129	1139	1043	8.92586	5.69e-51	7.33e-50	up
Elfn1	59	37	50	111	115	132	1.1127	2.12e-06	7.24e-06	up
Elfn2	0	0	0	325	404	370	10.7771	1.04e-19	6.79e-19	up
Ell3	1	4	4	13	15	15	2.07334	0.00679862	0.0156603	up
Elmod1	4	0	0	42	44	61	5.01864	7.13e-10	3.06e-09	up
Elovl2	1	0	3	28	29	20	4.08489	3.04e-06	1.03e-05	up
Elovl4	38	31	32	647	625	596	4.02702	2.61e-117	7.8e-116	up
Elovl6	737	800	782	2069	2075	1984	1.21964	3.56e-95	8.45e-94	up
Elovl7	17	9	20	54	45	60	1.60881	2.32e-05	7.27e-05	up
Emb	972	955	1039	2885	2892	2716	1.33564	7.11e-141	2.67e-139	up
Eml5	159	164	169	675	730	704	1.91756	1.26e-71	2.27e-70	up
Eml6	94	89	103	609	620	578	2.47739	1.56e-83	3.21e-82	up
En2	0	0	0	4	7	5	4.67425	0.00394236	0.0094401	up
Enah	690	653	689	2398	2265	2370	1.60936	2.45e-164	1.11e-162	up
Enc1	825	772	777	2730	2720	2753	1.60681	9.87e-198	5.37e-196	up
Endod1	349	431	436	2141	2169	2145	2.22597	3.04e-209	1.79e-207	up
Eno2	443	510	476	4086	4260	4353	2.96938	0	0	up
Entpd3	5	2	5	16	22	14	1.93327	0.00465541	0.0110235	up
Epb41l5	61	57	66	224	227	209	1.66067	5.31e-20	3.49e-19	up
Epha10	0	0	0	63	63	104	8.52195	2.9e-12	1.41e-11	up
Epha5	248	252	217	822	794	808	1.57519	5.36e-60	8.09e-59	up
Epha6	0	1	0	73	60	87	7.496	7.29e-10	3.13e-09	up
Epha7	372	415	421	1049	1113	1063	1.23433	1.34e-53	1.81e-52	up
Epha8	0	0	0	10	13	18	6.03342	1.07e-05	3.45e-05	up
Ephb1	8	1	3	35	36	28	2.86313	2e-06	6.83e-06	up
Ephx4	8	5	9	41	41	51	2.41462	1.93e-07	7.11e-07	up
Epm2a	93	110	126	358	301	347	1.43076	4.68e-21	3.2e-20	up
Epm2aip1	1806	1723	1765	4531	4309	4218	1.12051	1.09e-147	4.36e-146	up
Epop	13	7	9	30	40	39	1.72833	0.000154023	0.000443031	up
Epor	14	8	9	42	50	31	1.80581	4.52e-05	0.000137582	up
Erbb3	62	59	56	190	184	206	1.5304	7.06e-16	3.97e-15	up
Erbb4	4	5	9	1361	1403	1509	7.70911	7.47e-109	2.06e-107	up
Erc2	54	54	52	1048	992	887	4.01108	3.41e-172	1.6e-170	up
Erich3	10	11	10	142	113	138	3.48261	4.27e-25	3.25e-24	up
Esco2	10	10	3	17	24	24	1.31558	0.020165	0.0424575	up
Esr1	45	43	36	121	110	89	1.18539	1.71e-06	5.87e-06	up
Esrrb	0	1	1	8	7	9	3.40279	0.00984939	0.0220252	up
Esrrg	3	2	4	377	373	362	6.76694	5.46e-42	6.03e-41	up
Esyt3	3	2	9	12	42	22	2.25673	0.000720089	0.00191777	up
Etv1	133	115	131	1857	1854	1657	3.64196	5.69e-298	5.83e-296	up
Etv4	14	13	8	121	126	131	3.25075	1.2e-23	8.83e-23	up
Etv5	295	290	291	1548	1590	1515	2.22696	7.89e-186	3.95e-184	up
Eva1c	26	33	23	123	110	129	1.96014	6.97e-14	3.61e-13	up
Exoc6	97	100	121	305	331	298	1.37215	3.67e-20	2.43e-19	up
Eya1	190	199	213	526	548	491	1.19602	8.25e-27	6.57e-26	up
F13a1	4	0	1	11	5	14	2.4071	0.018271	0.0387991	up
F2rl2	0	0	0	6	7	5	4.84479	0.0020861	0.00521686	up
F730016J06Rik	0	1	1	89	95	108	7.00777	2.73e-11	1.26e-10	up
Faah	6	20	6	408	467	452	5.18941	5.66e-31	4.95e-30	up
Fabp4	786	822	777	4382	4817	4390	2.3279	0	0	up
Fabp5	962	1043	1075	2305	2419	2276	1.0021	3.59e-72	6.51e-71	up
Fabp7	4	3	2	55	87	40	4.15381	3.7e-12	1.78e-11	up
Fads6	31	21	33	69	97	61	1.23455	5.91e-05	0.000177629	up
Faim2	0	0	0	467	499	480	11.1733	3.75e-21	2.57e-20	up
Fam126b	312	359	268	1701	1657	1501	2.18887	2.11e-136	7.65e-135	up
Fam131a	168	157	199	485	509	485	1.31498	2.22e-28	1.83e-27	up
Fam131b	29	35	47	438	476	493	3.48188	1.47e-82	3e-81	up
Fam131c	5	4	0	89	101	127	4.95639	1.15e-19	7.47e-19	up
Fam135b	29	26	15	612	572	545	4.4443	3.64e-105	9.56e-104	up
Fam161b	53	41	26	120	150	118	1.51022	2.53e-09	1.05e-08	up
Fam163a	1	5	0	13	12	15	2.55266	0.00441589	0.0105026	up
Fam167a	9	13	17	61	61	52	1.97517	1.67e-07	6.2e-07	up
Fam169a	15	19	18	483	474	470	4.59619	7.08e-89	1.55e-87	up
Fam171b	1181	1176	1232	3554	3537	3532	1.38347	7.31e-201	4.04e-199	up
Fam183b	0	0	0	15	19	7	6.03138	1.28e-05	4.12e-05	up
Fam184a	23	24	32	331	348	286	3.42823	4.13e-57	5.91e-56	up
Fam184b	3	6	9	16	19	24	1.53069	0.011536	0.0254471	up
Fam186b	10	10	8	22	33	34	1.48569	0.00210813	0.00526739	up
Fam189a1	4	3	4	103	92	102	4.57321	6.15e-20	4.03e-19	up
Fam189a2	28	11	17	66	96	58	1.79161	5.11e-07	1.83e-06	up
Fam205c	0	3	0	14	18	20	3.93137	0.000137664	0.000398873	up
Fam219a	427	403	368	1104	1143	1260	1.36759	9.75e-60	1.46e-58	up
Fam222a	8	1	8	40	39	53	2.77673	8.33e-08	3.15e-07	up
Fam234b	499	445	502	1386	1356	1365	1.32414	1.07e-75	2.01e-74	up
Fam241a	28	50	50	113	108	89	1.09328	2.72e-05	8.44e-05	up
Fam241b	17	31	27	84	61	71	1.34393	2.08e-05	6.55e-05	up
Fam24a	1	0	0	2	13	4	3.95706	0.0124558	0.0273095	up
Fam43a	426	441	334	1168	1195	1248	1.40581	3.4e-56	4.77e-55	up
Fam43b	0	0	0	6	4	3	4.37634	0.0104972	0.0233371	up
Fam78b	28	9	22	232	209	219	3.30257	3.39e-37	3.43e-36	up
Fam90a1b	0	0	0	15	10	5	5.58243	0.000116176	0.00033985	up
Fam98c	29	23	23	90	97	94	1.72355	7.59e-10	3.25e-09	up
Fap	490	483	476	1229	1170	1209	1.13414	1.11e-54	1.53e-53	up
Far2	59	53	43	380	374	375	2.6826	4.54e-57	6.5e-56	up
Fasn	4776	4652	4462	11406	11297	11840	1.13232	3.92e-263	3.11e-261	up
Faxc	493	460	469	1518	1377	1433	1.42394	9e-85	1.89e-83	up
Fbll1	0	0	1	100	121	93	8.00774	3e-11	1.38e-10	up
Fbxl16	67	60	65	1874	1991	2141	4.78521	0	0	up
Fbxl2	75	66	80	286	251	254	1.65794	9.51e-23	6.83e-22	up
Fbxo16	3	7	7	100	114	106	4.05186	1.05e-21	7.32e-21	up
Fbxo2	7	14	10	322	338	349	4.84221	2.9e-61	4.47e-60	up
Fbxo32	163	145	199	514	542	545	1.47709	4.68e-34	4.43e-33	up
Fbxo41	9	10	15	744	763	768	5.8821	6.01e-110	1.68e-108	up
Fbxo44	95	95	79	604	707	661	2.69146	8.2e-93	1.9e-91	up
Fcho1	3	12	8	191	187	192	4.44883	1.44e-36	1.44e-35	up
Fdft1	800	739	733	2429	2673	2523	1.56452	3.96e-158	1.7e-156	up
Fdps	28	33	31	82	86	95	1.33314	8.95e-07	3.14e-06	up
Fem1al	0	0	0	5	4	2	4.13458	0.0212885	0.0445488	up
Ffar2	2	5	10	23	50	38	2.52345	5.82e-06	1.92e-05	up
Fgf1	14	16	16	657	687	678	5.27581	6.46e-113	1.85e-111	up
Fgf11	72	61	69	288	331	287	1.98284	1.21e-32	1.11e-31	up
Fgf12	46	62	44	668	605	610	3.44867	1.37e-108	3.75e-107	up
Fgf13	30	35	33	602	653	599	4.05931	1.33e-116	3.96e-115	up
Fgf9	17	17	20	252	251	249	3.61765	2.92e-48	3.62e-47	up
Fgfr4	0	1	3	10	8	11	2.67689	0.0109041	0.0241879	up
Fhod3	99	99	100	275	281	267	1.28338	2.22e-17	1.33e-16	up
Filip1	3	5	1	123	131	135	5.2513	3.07e-23	2.23e-22	up
Fkbp1b	45	29	40	87	96	104	1.15053	9.1e-06	2.96e-05	up
Flrt1	76	67	72	333	333	359	2.07135	1.1e-39	1.17e-38	up
Flt3	1	0	0	36	25	35	6.29974	5.9e-07	2.1e-06	up
Flywch2	5	6	4	14	17	21	1.61112	0.0116065	0.0255898	up
Fmn2	17	27	32	586	630	691	4.46705	3.19e-113	9.2e-112	up
Fmnl1	41	82	62	315	321	297	2.1513	4.6e-31	4.03e-30	up
Fn3k	12	8	7	119	123	149	3.67444	2.7e-25	2.07e-24	up
Fndc8	0	5	0	20	17	15	3.19358	0.000389374	0.00107252	up
Fndc9	0	1	2	42	39	26	4.97393	1.1e-07	4.15e-07	up
Folh1	58	45	70	252	258	249	1.95159	2.29e-26	1.8e-25	up
Fos	101	123	137	1068	1042	918	2.88598	2.19e-138	8.11e-137	up
Fosb	62	89	105	319	339	279	1.68925	1.11e-22	7.91e-22	up
Foxa1	6	7	4	11	21	20	1.42951	0.0235384	0.0487611	up
Foxd2	2	4	2	9	13	13	1.94574	0.0182977	0.0388479	up
Foxd3	9	6	2	45	57	45	2.92938	3.65e-09	1.51e-08	up
Foxj1	0	1	1	10	13	13	3.98703	0.0012495	0.00323097	up
Foxs1	0	4	2	12	12	7	2.18436	0.0208803	0.0438036	up
Frat1	14	12	16	55	58	61	1.8688	2.82e-07	1.03e-06	up
Frmd3	47	58	59	587	553	600	3.22533	1.34e-99	3.31e-98	up
Frmd4a	281	284	298	1308	1338	1294	2.0086	1.39e-139	5.17e-138	up
Frmd5	3	2	3	333	334	314	6.75596	2.24e-37	2.28e-36	up
Frmpd1	2	5	1	77	76	60	4.55173	1.52e-14	8.15e-14	up
Frmpd3	887	768	842	2154	1935	2137	1.13655	6.89e-68	1.17e-66	up
Frmpd4	14	7	19	1017	909	939	5.98065	4.32e-132	1.5e-130	up
Frrs1l	15	2	6	677	634	550	6.15807	1.79e-29	1.52e-28	up
Fry	16	28	27	2069	1904	2019	6.21714	8.43e-255	6.41e-253	up
Fsd1	53	43	46	447	458	502	3.1268	3.53e-79	6.93e-78	up
Fsd1l	333	323	327	885	934	853	1.26038	1.42e-48	1.77e-47	up
Fstl4	3	9	3	73	43	35	3.14875	4.58e-09	1.89e-08	up
Fstl5	5	4	2	1550	1520	1446	8.49925	5.28e-83	1.08e-81	up
Fut9	1	0	5	353	304	270	7.08957	2.93e-31	2.58e-30	up
Fxyd7	2	2	1	18	34	45	4.09555	2.75e-07	1e-06	up
Fzd3	213	164	186	856	757	839	1.94128	4.83e-72	8.76e-71	up
Fzd9	1	5	4	52	28	45	3.46253	1.21e-08	4.85e-08	up
Gab2	390	375	382	1610	1507	1597	1.8572	1.56e-141	5.89e-140	up
Gabarapl1	2371	2427	2343	5876	6114	5999	1.15067	5.41e-222	3.38e-220	up
Gabarapl2	626	584	588	1556	1557	1446	1.16018	6.32e-67	1.06e-65	up
Gabbr1	696	631	680	5241	5281	5213	2.78883	0	0	up
Gabbr2	0	0	1	297	290	283	9.47868	1.42e-15	7.92e-15	up
Gabra1	17	21	16	138	155	121	2.75571	2.2e-22	1.56e-21	up
Gabra2	4	1	3	347	326	287	6.72481	9.06e-37	9.1e-36	up
Gabra4	15	31	24	216	191	195	2.92191	3.51e-32	3.17e-31	up
Gabra5	0	1	0	28	13	31	5.88581	5.88e-06	1.94e-05	up
Gabrb1	193	148	158	700	728	646	1.87324	1.06e-60	1.61e-59	up
Gabrb2	25	10	13	399	422	342	4.4165	1.86e-69	3.24e-68	up
Gabrb3	23	42	24	1984	1867	1929	5.83902	1.71e-273	1.47e-271	up
Gabrg1	0	2	0	3	10	8	3.20566	0.0217493	0.0453981	up
Gabrg2	0	3	0	513	524	429	8.75017	2.75e-25	2.1e-24	up
Gabrg3	2	1	2	104	97	100	5.72986	1.15e-16	6.7e-16	up
Gal	0	0	1	975	1098	1094	11.3425	7.66e-22	5.35e-21	up
Gal3st1	4	5	0	19	11	17	2.20257	0.00482598	0.0113965	up
Gal3st3	0	0	0	25	18	43	7.10361	3.3e-08	1.29e-07	up
Gale	69	85	57	190	183	199	1.25631	4.13e-11	1.89e-10	up
Galnt14	10	11	4	60	53	40	2.43069	5.48e-08	2.1e-07	up
Galnt15	4	3	3	14	20	33	2.56275	0.000192782	0.00054895	up
Galnt9	1	1	1	216	204	212	7.53686	8.14e-19	5.14e-18	up
Galr3	2	1	0	12	20	13	3.72342	0.000381659	0.00105154	up
Gap43	311	319	331	3036	2966	3029	3.05024	0	0	up
Gapdh	61	43	48	1686	477	90	3.71014	0.000353401	0.000977148	up
Garnl3	343	289	314	732	715	706	1.00457	6.31e-27	5.04e-26	up
Gas2l2	0	0	0	9	11	16	5.84595	2.76e-05	8.57e-05	up
Gas2l3	30	29	28	88	91	87	1.43013	1.41e-07	5.25e-07	up
Gata2	33	28	22	157	136	167	2.28883	3.5e-20	2.32e-19	up
Gatm	62	61	80	201	167	184	1.26168	5.86e-11	2.66e-10	up
Gbp4	23	23	20	62	68	78	1.47393	2.59e-06	8.77e-06	up
Gc	0	0	0	14	8	7	5.53431	0.000128814	0.000374574	up
Gcat	21	27	12	46	39	53	1.01923	0.00668717	0.0154205	up
Gck	1	0	0	11	21	13	5.20392	0.000115183	0.000337087	up
Gdap1	39	34	51	2758	2769	2735	5.87601	0	0	up
Gdap1l1	40	51	39	865	806	836	4.08728	8.33e-155	3.49e-153	up
Gdf11	497	491	478	1666	1768	1592	1.59517	3.86e-118	1.17e-116	up
Gdi1	2782	2633	2843	9444	9885	9770	1.63504	0	0	up
Gdpd1	156	118	140	761	835	771	2.33329	2.8e-94	6.55e-93	up
Gdpd2	29	38	32	75	91	84	1.15357	2.33e-05	7.3e-05	up
Gdpd5	110	121	134	341	373	327	1.32958	3.17e-21	2.18e-20	up
Gfod1	131	133	147	580	620	598	1.94699	1.46e-62	2.3e-61	up
Gfra3	6	1	4	25	23	10	2.21712	0.00189969	0.0047826	up
Ggt7	114	121	119	776	758	843	2.56536	3.72e-109	1.03e-107	up
Ghrl	22	9	11	41	29	29	1.05646	0.0186535	0.0395353	up
Gjc3	8	22	16	172	160	158	3.23045	1.13e-28	9.41e-28	up
Gjd2	0	0	0	69	63	60	8.26063	1.27e-11	5.97e-11	up
Glb1l2	13	8	13	28	26	28	1.0889	0.01954	0.0412392	up
Glcci1	6	8	14	21	30	31	1.36799	0.00671862	0.0154869	up
Gli1	3	6	5	230	242	238	5.48202	2.98e-39	3.12e-38	up
Glp1r	0	0	1	50	47	71	7.10688	7.39e-09	3e-08	up
Glra2	0	0	0	50	44	36	7.69789	5.55e-10	2.39e-09	up
Glra3	0	0	0	12	11	15	5.92413	1.74e-05	5.51e-05	up
Glrb	146	176	135	2071	1958	2008	3.54139	0	0	up
Glrx	194	190	178	538	572	543	1.37416	8.87e-36	8.73e-35	up
Glt1d1	2	1	0	127	131	104	6.73241	7.25e-15	3.96e-14	up
Glul	501	505	485	1806	1874	1774	1.68876	4.79e-147	1.91e-145	up
Gm10037	10	16	15	34	36	26	1.04432	0.0159526	0.0342957	up
Gm10053	60	68	48	145	163	136	1.15206	4.17e-08	1.61e-07	up
Gm10179	0	1	7	14	11	12	2.02902	0.0213072	0.0445834	up
Gm10222	52	52	34	163	179	110	1.52837	3.78e-10	1.64e-09	up
Gm10291	0	0	0	4	1	6	4.13834	0.0236029	0.0488464	up
Gm10406	0	0	0	15	18	25	6.53393	6.99e-07	2.47e-06	up
Gm10419	5	7	13	106	116	112	3.55771	1.04e-21	7.21e-21	up
Gm1043	0	0	1	13	17	19	5.32838	6.25e-05	0.000187464	up
Gm10461	9	12	11	29	35	23	1.25968	0.00723986	0.0166019	up
Gm10501	1	2	9	16	21	13	1.87665	0.010602	0.0235552	up
Gm10544	3	2	5	18	22	12	2.19597	0.00223346	0.00556152	up
Gm10603	8	11	16	35	28	24	1.13175	0.0154561	0.0332898	up
Gm10654	7	22	13	37	40	29	1.15132	0.00977999	0.0218817	up
Gm10687	1	1	3	63	53	43	4.80903	5.57e-11	2.53e-10	up
Gm10699	5	3	6	36	45	48	3.02206	1.16e-08	4.65e-08	up
Gm10767	27	20	24	65	61	51	1.136	0.000429944	0.00117793	up
Gm10851	9	4	7	38	41	25	2.19641	1.95e-05	6.17e-05	up
Gm10863	1	0	3	13	14	9	2.98843	0.00295941	0.00723446	up
Gm10925	190	175	166	461	666	455	1.39169	1.56e-22	1.11e-21	up
Gm11100	1	2	3	11	7	13	2.18841	0.0173127	0.0369773	up
Gm11223	3	4	10	22	39	23	2.12159	0.0002641	0.000740475	up
Gm1123	0	0	0	5	3	3	4.13581	0.0206288	0.0433238	up
Gm11266	10	6	4	22	22	16	1.40274	0.0164526	0.0352983	up
Gm11412	0	0	0	2	4	5	4.1347	0.021283	0.0445418	up
Gm11542	0	0	1	2	4	10	3.71502	0.0216064	0.0451286	up
Gm11611	0	0	1	7	6	18	4.66995	0.00112382	0.00292364	up
Gm11620	1	2	1	13	8	4	2.46098	0.0237264	0.0490564	up
Gm11738	0	1	2	26	22	23	4.38293	6.82e-06	2.24e-05	up
Gm11872	0	0	0	6	12	5	5.19665	0.000590579	0.00159	up
Gm11885	0	0	0	10	5	7	5.13642	0.000707579	0.00188685	up
Gm11944	6	2	4	15	16	15	1.75741	0.011946	0.026288	up
Gm12033	15	11	14	25	36	32	1.03495	0.0177007	0.0377039	up
Gm12224	0	0	0	2	13	9	5.25779	0.000623844	0.00167441	up
Gm12394	0	0	0	4	8	1	4.37218	0.0132531	0.0288978	up
Gm12426	4	0	2	13	10	8	2.18926	0.020208	0.0425295	up
Gm12592	10	9	6	23	21	33	1.44143	0.00545714	0.0127578	up
Gm12688	5	4	6	35	24	30	2.38786	2.19e-05	6.88e-05	up
Gm12709	0	0	0	20	30	25	6.90357	7.8e-08	2.96e-07	up
Gm12867	0	0	0	3	3	5	4.13588	0.0206253	0.0433238	up
Gm12976	0	0	0	7	3	6	4.67753	0.00408113	0.00975614	up
Gm12993	0	0	0	1	6	9	4.67515	0.00545905	0.0127609	up
Gm13373	0	0	0	13	18	15	6.19842	4.13e-06	1.38e-05	up
Gm13394	16	14	19	43	36	42	1.1228	0.00360072	0.00867289	up
Gm13524	0	2	0	22	14	6	4.20836	0.000747513	0.00198627	up
Gm13542	0	0	0	3	3	6	4.26173	0.0149021	0.0321889	up
Gm13688	5	8	10	17	23	28	1.3816	0.0117013	0.0257792	up
Gm13781	8	16	5	38	56	44	2.06611	4.53e-06	1.51e-05	up
Gm13889	4	3	4	95	102	127	4.6987	5.11e-21	3.48e-20	up
Gm14062	0	0	0	37	44	35	7.53299	1.53e-09	6.46e-09	up
Gm14169	0	0	0	6	5	7	4.84628	0.00207749	0.00519813	up
Gm14207	0	1	4	13	17	5	2.62377	0.00828399	0.0187991	up
Gm14296	12	14	15	17	113	35	1.82105	0.022531	0.0468546	up
Gm14305	179	165	157	429	402	336	1.0377	6.57e-15	3.59e-14	up
Gm14419	0	2	2	46	9	3	3.67684	0.0125673	0.0275338	up
Gm14634	4	4	1	29	14	23	2.69342	0.000150191	0.00043278	up
Gm14703	0	1	0	11	3	8	4.17582	0.00568281	0.0132529	up
Gm14824	0	0	0	6	3	8	4.76519	0.00307623	0.00750082	up
Gm14827	1	6	2	22	14	20	2.45456	0.000875955	0.00230741	up
Gm14964	0	0	1	14	22	18	5.46775	3.4e-05	0.000104821	up
Gm15328	0	0	1	12	17	10	4.99787	0.000260198	0.000729841	up
Gm15337	1	1	0	12	7	8	3.57324	0.00587802	0.0136839	up
Gm15385	0	0	0	1	5	5	4.13349	0.0236245	0.0488767	up
Gm15477	0	0	0	7	11	6	5.25891	0.000418882	0.00114927	up
Gm15478	0	1	2	7	9	13	3.09116	0.00653694	0.0151106	up
Gm15496	0	0	0	11	4	12	5.43299	0.000231427	0.000652968	up
Gm15513	4	4	1	30	47	29	3.37409	1.33e-07	4.98e-07	up
Gm15612	13	9	18	28	34	38	1.14055	0.00887987	0.0200193	up
Gm15631	0	0	0	6	10	8	5.25949	0.000406368	0.00111625	up
Gm15706	8	5	10	25	18	22	1.31818	0.016311	0.035016	up
Gm15743	0	1	0	15	6	7	4.52268	0.00175026	0.00443085	up
Gm15760	19	23	8	60	48	62	1.58319	2.8e-05	8.69e-05	up
Gm15857	0	0	0	3	5	4	4.25949	0.014519	0.0314358	up
Gm15879	11	16	15	53	45	29	1.41358	0.000624911	0.00167663	up
Gm15893	16	7	12	83	78	83	2.6202	2.95e-13	1.49e-12	up
Gm15912	0	0	0	3	8	8	4.92242	0.00177045	0.00447819	up
Gm15918	0	0	0	8	9	4	5.06663	0.000963427	0.00252294	up
Gm1604a	0	0	1	8	5	4	3.80174	0.0150685	0.0325317	up
Gm16054	16	20	14	84	76	51	1.89433	6.05e-08	2.32e-07	up
Gm16099	0	0	0	3	4	6	4.37644	0.0104947	0.0233341	up
Gm16268	0	1	3	15	7	13	2.94915	0.00388228	0.0093094	up
Gm16333	0	0	0	3	4	5	4.26061	0.0144797	0.0313668	up
Gm16386	20	10	16	37	49	48	1.36091	0.0005363	0.00145038	up
Gm16418	28	12	22	58	52	44	1.13157	0.00182605	0.00461048	up
Gm16485	4	12	8	105	91	81	3.34607	2.09e-17	1.25e-16	up
Gm16638	9	16	12	43	42	44	1.61908	7.51e-05	0.0002237	up
Gm16701	1	2	0	13	18	23	3.98702	9.11e-05	0.00026976	up
Gm16759	4	5	1	14	17	8	1.77901	0.0233576	0.0484439	up
Gm16835	29	31	23	50	78	81	1.14944	0.000236223	0.000665783	up
Gm17096	6	16	9	30	32	35	1.46231	0.00193951	0.00487643	up
Gm17875	0	0	0	31	15	13	6.55926	7.91e-07	2.79e-06	up
Gm18649	18	19	16	39	53	31	1.03111	0.00786789	0.0179402	up
Gm19426	9	5	8	20	28	25	1.54841	0.00392069	0.00939612	up
Gm19582	0	0	0	4	5	7	4.67593	0.00392457	0.00940435	up
Gm20164	0	0	0	4	2	7	4.37849	0.0112832	0.0249352	up
Gm20300	311	288	342	967	844	944	1.36824	2.9e-48	3.6e-47	up
Gm20387	1	1	0	12	22	19	4.54449	0.000119457	0.000348863	up
Gm20394	1	0	0	4	3	9	3.71578	0.0200349	0.0422116	up
Gm20501	1	0	0	27	24	23	5.92338	3.75e-06	1.26e-05	up
Gm2102	0	0	0	3	2	6	4.13711	0.0217527	0.0453981	up
Gm2136	6	5	7	58	49	63	3.05816	4.23e-11	1.93e-10	up
Gm21955	3	6	4	25	38	33	2.70103	3.04e-06	1.03e-05	up
Gm22009	1	0	0	7	12	5	4.29658	0.00359446	0.0086588	up
Gm2464	0	0	0	19	14	28	6.60777	5.05e-07	1.81e-06	up
Gm24966	0	0	0	14	4	21	5.96422	2.6e-05	8.09e-05	up
Gm25129	0	0	0	11	9	17	5.8863	2.32e-05	7.26e-05	up
Gm26583	0	1	0	5	7	5	3.80027	0.0146847	0.0317652	up
Gm26658	0	0	0	11	16	7	5.76122	4.51e-05	0.000137305	up
Gm26871	3	0	0	35	30	36	4.89221	1.99e-07	7.32e-07	up
Gm26911	0	0	0	6	5	10	5.06923	0.000936759	0.00245771	up
Gm26953	0	0	0	13	10	9	5.67586	6e-05	0.000180285	up
Gm27032	0	0	0	2	8	7	4.76129	0.00343454	0.00829928	up
Gm27196	0	0	0	5	6	2	4.3743	0.0111435	0.0246589	up
Gm27253	0	0	0	4	4	3	4.13462	0.0203343	0.0427781	up
Gm2762	0	0	2	27	19	13	4.7012	6.43e-05	0.000192888	up
Gm2824	0	0	1	46	51	25	6.64338	1.13e-07	4.25e-07	up
Gm28265	10	10	10	27	25	34	1.33779	0.00471678	0.0111537	up
Gm28370	37	46	43	101	113	130	1.2667	1.32e-07	4.94e-07	up
Gm28438	60	74	64	300	340	244	1.97547	4.25e-28	3.49e-27	up
Gm28439	138	145	151	368	340	301	1.03498	5.6e-14	2.92e-13	up
Gm28578	0	0	0	48	72	62	8.18259	2.4e-11	1.11e-10	up
Gm28661	216	176	197	2017	500	411	2.13447	0.00328213	0.00796217	up
Gm2897	0	1	0	16	22	13	5.38494	5.04e-05	0.000152495	up
Gm29170	28	17	19	71	89	98	1.82948	3.63e-09	1.5e-08	up
Gm29216	58	58	64	114	176	173	1.18042	7.37e-08	2.8e-07	up
Gm29374	0	0	0	66	97	56	8.4489	4.57e-12	2.19e-11	up
Gm29477	1	0	0	8	3	5	3.71567	0.019443	0.0410635	up
Gm29480	1	0	0	15	26	15	5.51944	2.87e-05	8.89e-05	up
Gm29543	0	0	0	9	1	9	4.92738	0.00243675	0.0060405	up
Gm29666	10	16	11	49	30	38	1.47901	0.000586757	0.00158032	up
Gm29695	3	0	1	11	18	16	3.31021	0.0005801	0.0015632	up
Gm29773	4	5	5	22	8	19	1.62717	0.0173352	0.0370157	up
Gm30085	1	0	0	9	6	1	3.71316	0.0231926	0.048135	up
Gm30177	5	8	5	31	24	32	2.09099	0.000106738	0.000313465	up
Gm30717	0	0	0	15	21	11	6.22868	3.9e-06	1.31e-05	up
Gm31305	1	2	4	49	52	54	4.28672	2.7e-11	1.25e-10	up
Gm31406	0	2	0	11	4	7	3.27667	0.0173169	0.0369825	up
Gm31520	5	2	3	15	22	20	2.32896	0.000830107	0.00219466	up
Gm31532	0	0	0	2	6	3	4.13224	0.0219964	0.0458564	up
Gm31706	0	0	0	5	7	6	4.84482	0.00208597	0.00521686	up
Gm31793	1	1	0	12	15	11	4.06467	0.000917423	0.00241029	up
Gm32014	0	0	0	5	2	7	4.48554	0.00815443	0.0185351	up
Gm32444	0	1	3	29	38	50	4.68853	1.84e-08	7.31e-08	up
Gm3248	0	0	0	6	6	16	5.48464	0.000190948	0.000543946	up
Gm3257	9	5	14	73	68	79	2.79292	1.3e-12	6.38e-12	up
Gm32699	12	8	5	30	21	17	1.26194	0.0210164	0.0440585	up
Gm32736	0	0	0	13	16	14	6.10137	6.78e-06	2.23e-05	up
Gm32892	0	0	0	6	7	2	4.58066	0.00606826	0.0140955	up
Gm32926	1	1	0	14	7	17	4.06741	0.00104052	0.00271737	up
Gm3294	0	0	0	5	7	7	4.9231	0.0015595	0.00397479	up
Gm33940	0	1	0	6	3	6	3.62243	0.0239437	0.04943	up
Gm34354	2	2	3	23	16	34	3.20205	1.56e-05	4.95e-05	up
Gm3468	10	10	14	22	32	33	1.17324	0.0115978	0.0255754	up
Gm34921	0	0	0	4	2	5	4.13707	0.0211671	0.0443251	up
Gm35025	0	0	1	13	7	13	4.7598	0.000681878	0.00182109	up
Gm3510	0	0	0	8	7	7	5.13523	0.000658619	0.00176211	up
Gm35256	0	0	0	9	2	5	4.67836	0.00464654	0.01101	up
Gm35501	0	0	0	27	26	16	6.78353	1.7e-07	6.29e-07	up
Gm3558	0	1	0	7	6	12	4.35893	0.00285832	0.00700528	up
Gm3571	45	54	47	114	114	128	1.10368	1.02e-06	3.57e-06	up
Gm35721	0	1	0	17	12	22	5.38755	5.1e-05	0.000154414	up
Gm3636	27	9	10	61	64	68	1.88791	7.78e-07	2.75e-06	up
Gm36529	0	0	0	2	9	9	4.99604	0.00156107	0.0039783	up
Gm3667	1	0	0	10	18	17	5.20483	0.00011255	0.000329932	up
Gm36839	1	0	0	6	9	7	4.17228	0.00497503	0.0117182	up
Gm3693	0	0	0	46	35	37	7.55873	1.34e-09	5.65e-09	up
Gm36944	0	0	1	7	5	7	3.96265	0.00933956	0.0209656	up
Gm3696	1	0	1	27	13	27	4.88639	2.48e-05	7.73e-05	up
Gm36992	6	4	2	12	19	25	2.04033	0.00284317	0.00697305	up
Gm37019	0	1	0	6	9	6	4.1049	0.00616155	0.0142979	up
Gm37176	0	0	0	24	15	28	6.74317	2.24e-07	8.22e-07	up
Gm37181	0	0	0	13	16	14	6.10137	6.78e-06	2.23e-05	up
Gm37226	2	6	6	23	25	26	2.21936	0.000222856	0.000629629	up
Gm3724	4	2	1	7	11	14	2.01083	0.0233262	0.0483884	up
Gm37242	1	0	1	13	3	13	3.68003	0.00517998	0.0121573	up
Gm37249	7	1	2	17	11	12	1.8203	0.0211383	0.044283	up
Gm37266	0	0	0	3	7	3	4.37332	0.0110516	0.0244788	up
Gm37277	2	1	7	31	40	33	3.19662	3.08e-07	1.12e-06	up
Gm37345	0	0	0	48	27	30	7.39085	4.67e-09	1.92e-08	up
Gm37357	0	0	0	5	2	4	4.13703	0.0211689	0.0443251	up
Gm3739	0	1	0	36	21	30	6.15797	1.29e-06	4.47e-06	up
Gm37397	9	10	20	26	49	44	1.42686	0.00132069	0.00340248	up
Gm37407	1	0	1	6	9	15	3.72628	0.00375663	0.00902563	up
Gm37412	0	1	0	6	4	7	3.80256	0.0147957	0.0319855	up
Gm37446	0	0	0	11	6	1	4.84542	0.00330344	0.00801108	up
Gm37459	0	1	1	23	24	26	5.00754	1.03e-05	3.35e-05	up
Gm37509	1	0	1	7	11	4	3.27638	0.0157715	0.0339272	up
Gm37607	18	17	19	53	37	43	1.11906	0.00257593	0.00635847	up
Gm37661	0	0	0	25	15	15	6.45774	1.11e-06	3.88e-06	up
Gm37669	0	1	0	7	8	2	3.79942	0.0166295	0.0356341	up
Gm37773	1	0	1	24	29	40	5.35778	1.68e-06	5.78e-06	up
Gm37805	2	9	2	43	43	48	3.18223	7.53e-09	3.06e-08	up
Gm37844	1	1	0	3	10	11	3.4013	0.0116406	0.0256562	up
Gm37928	3	8	1	58	60	46	3.58892	3.53e-11	1.62e-10	up
Gm37941	1	3	2	16	15	23	2.98785	0.000235312	0.000663393	up
Gm37959	0	0	0	3	15	14	5.67383	9.98e-05	0.000293806	up
Gm37975	3	3	4	13	23	13	2.10915	0.00361564	0.00870283	up
Gm38080	16	7	5	22	26	29	1.27804	0.0146803	0.031759	up
Gm38101	0	2	2	23	14	13	3.46177	0.000238769	0.000672418	up
Gm38299	8	3	8	18	17	22	1.40455	0.0190429	0.0402713	up
Gm38383	0	0	0	7	5	1	4.37526	0.012794	0.0279664	up
Gm38393	45	66	47	328	324	314	2.4295	7.72e-43	8.67e-42	up
Gm38534	0	0	0	8	10	10	5.48267	0.000145601	0.000420534	up
Gm3854	31	18	19	66	76	57	1.367	2.89e-05	8.95e-05	up
Gm38944	0	0	0	6	5	2	4.3753	0.0111156	0.0246103	up
Gm39090	21	19	25	68	70	62	1.43944	5.35e-06	1.77e-05	up
Gm3924	0	0	0	20	12	13	6.16832	5.24e-06	1.74e-05	up
Gm39326	0	1	1	9	8	7	3.40223	0.00986127	0.0220471	up
Gm40055	0	0	0	4	4	7	4.58343	0.00543715	0.0127182	up
Gm4134	0	0	0	6	11	5	5.13282	0.000743444	0.00197646	up
Gm41396	0	0	0	3	5	8	4.67595	0.00418949	0.00999809	up
Gm41505	0	0	1	20	16	11	5.26828	8.53e-05	0.000253081	up
Gm41804	0	0	0	4	2	6	4.26282	0.0153351	0.0330461	up
Gm4211	3	1	6	29	29	37	3.06713	1.14e-06	3.96e-06	up
Gm42433	0	0	0	67	51	53	8.09391	4.12e-11	1.89e-10	up
Gm42463	1	1	1	29	27	28	4.62541	1.16e-06	4.02e-06	up
Gm42464	0	1	1	3	11	6	3.13631	0.0242052	0.0498972	up
Gm42492	0	0	0	21	10	19	6.32124	2.54e-06	8.61e-06	up
Gm42517	33	30	19	114	107	135	1.93633	7.76e-13	3.85e-12	up
Gm42518	0	0	0	7	9	5	5.06665	0.000914644	0.00240419	up
Gm42528	86	61	98	273	247	299	1.56004	8.31e-19	5.24e-18	up
Gm42568	12	8	9	24	36	17	1.2255	0.0166561	0.0356803	up
Gm42732	40	43	45	173	161	131	1.67877	4.94e-14	2.58e-13	up
Gm42735	0	2	0	17	1	5	3.34222	0.021679	0.0452622	up
Gm42829	7	11	8	86	85	78	3.077	1.07e-15	5.99e-15	up
Gm42847	0	0	0	60	34	39	7.73191	5.37e-10	2.32e-09	up
Gm42853	0	0	0	26	23	19	6.76299	1.73e-07	6.42e-07	up
Gm42858	0	1	0	11	13	5	4.57024	0.00144944	0.0037114	up
Gm42894	0	1	2	12	13	8	3.27644	0.0030348	0.00740839	up
Gm42902	1	2	4	23	19	18	2.91777	0.000122779	0.000358018	up
Gm43031	16	37	26	85	101	114	1.74187	4.44e-09	1.83e-08	up
Gm43279	0	0	0	29	25	42	7.26158	9.76e-09	3.94e-08	up
Gm43364	0	0	0	5	8	3	4.67337	0.00421857	0.0100606	up
Gm43389	31	21	21	46	63	57	1.00296	0.00253029	0.00625466	up
Gm43437	10	14	10	54	59	52	2.09601	7.93e-08	3.01e-07	up
Gm43597	34	28	41	181	150	162	2.07756	2.73e-19	1.76e-18	up
Gm43665	0	0	0	5	12	4	5.06472	0.00108318	0.00282276	up
Gm43668	25	30	17	78	80	85	1.57228	1.7e-07	6.31e-07	up
Gm43672	19	23	27	46	36	75	1.0053	0.00603506	0.0140246	up
Gm43690	0	0	0	13	12	10	5.80475	3.13e-05	9.67e-05	up
Gm43948	0	0	0	10	2	13	5.32295	0.000487044	0.00132451	up
Gm44043	1	0	0	11	5	4	4.03677	0.00831017	0.0188524	up
Gm44167	0	0	0	48	29	34	7.47097	2.63e-09	1.1e-08	up
Gm44168	10	3	6	27	26	29	1.92887	0.00043893	0.00120067	up
Gm4419	4	2	4	14	22	21	2.32893	0.000830581	0.0021956	up
Gm44243	10	12	7	19	24	33	1.2075	0.0170568	0.0364827	up
Gm44509	106	97	90	359	362	347	1.68379	1.19e-31	1.07e-30	up
Gm44698	2	3	3	17	14	11	2.20993	0.00497692	0.0117195	up
Gm44708	0	0	0	7	5	6	4.84626	0.00207762	0.00519813	up
Gm44741	2	1	1	10	23	9	3.20778	0.00109204	0.00284484	up
Gm44742	0	0	0	9	12	9	5.58163	9.29e-05	0.000274816	up
Gm44769	3	0	0	25	26	6	4.06527	0.000138406	0.000400801	up
Gm44770	1	0	1	13	5	5	3.3441	0.0134632	0.0293315	up
Gm44781	0	0	0	7	1	4	4.26389	0.0174129	0.0371573	up
Gm44812	0	0	0	3	5	4	4.25949	0.014519	0.0314358	up
Gm44830	0	0	0	8	6	13	5.43202	0.000206575	0.000585841	up
Gm44846	0	0	0	19	16	13	6.26055	3e-06	1.01e-05	up
Gm44898	1	0	0	13	14	16	5.1402	0.000137055	0.000397271	up
Gm45199	0	0	0	6	2	5	4.37842	0.01103	0.024439	up
Gm45201	0	0	0	2	10	5	4.75967	0.0036342	0.00874449	up
Gm45244	1	5	2	16	12	14	2.20913	0.00582028	0.0135515	up
Gm45338	3	1	1	9	9	12	2.40404	0.0130407	0.0284642	up
Gm45352	0	0	0	9	3	4	4.67749	0.00436646	0.0103944	up
Gm45457	4	3	2	38	25	29	3.17234	9.84e-07	3.45e-06	up
Gm45470	5	4	6	18	22	21	1.84181	0.00252786	0.00625012	up
Gm45512	0	0	0	2	5	9	4.67598	0.00467579	0.0110668	up
Gm45591	12	4	8	28	23	22	1.42421	0.00801832	0.0182673	up
Gm45592	8	5	7	26	18	18	1.45124	0.0112657	0.0249041	up
Gm45714	3	11	27	51	41	34	1.43811	0.0033586	0.00813358	up
Gm45718	9	14	5	31	22	37	1.50232	0.00276553	0.00679613	up
Gm45847	20	22	11	39	47	45	1.1225	0.00331105	0.00802862	up
Gm45925	1	3	0	7	7	14	2.6243	0.0145669	0.0315331	up
Gm46432	8	11	7	27	17	31	1.34693	0.00985464	0.0220346	up
Gm46540	1	1	2	19	4	9	2.82093	0.00758664	0.0173497	up
Gm47136	0	0	0	2	2	8	4.26292	0.0171321	0.0366325	up
Gm47155	8	18	25	85	76	92	2.1287	4e-10	1.74e-09	up
Gm47163	76	64	75	162	215	186	1.20638	2.12e-10	9.33e-10	up
Gm4724	1	0	2	10	10	8	3.04125	0.00749422	0.0171477	up
Gm47898	0	0	0	7	7	6	4.99731	0.00115043	0.00298841	up
Gm4793	2	0	2	29	19	14	3.77342	3.55e-05	0.000109087	up
Gm47982	1	0	0	37	59	27	6.65433	1.11e-07	4.18e-07	up
Gm48062	18	10	13	80	84	79	2.38549	2.94e-12	1.43e-11	up
Gm48226	30	28	28	102	90	93	1.54671	9.22e-09	3.72e-08	up
Gm48239	0	0	0	152	159	148	9.51779	1.71e-15	9.47e-15	up
Gm48267	0	0	0	8	6	7	5.06855	0.000873565	0.00230169	up
Gm48295	0	1	1	12	9	6	3.57216	0.00599535	0.0139415	up
Gm4840	0	0	0	3	2	6	4.13711	0.0217527	0.0453981	up
Gm48482	0	0	0	8	9	6	5.19839	0.00051804	0.00140444	up
Gm48623	7	5	9	34	38	22	1.97982	0.000135688	0.000393526	up
Gm48653	9	10	7	29	28	25	1.47457	0.00286699	0.00702572	up
Gm48735	0	0	2	7	6	7	3.14142	0.0233199	0.0483802	up
Gm48747	0	0	0	15	8	5	5.48353	0.000184494	0.000526277	up
Gm48893	2	0	1	35	22	42	4.86438	2.97e-07	1.08e-06	up
Gm48932	0	1	0	4	7	5	3.71249	0.0187391	0.0396766	up
Gm48992	0	0	0	3	4	5	4.26061	0.0144797	0.0313668	up
Gm49085	10	7	14	24	31	23	1.14911	0.0191436	0.0404637	up
Gm49125	12	8	20	35	28	36	1.12694	0.0114404	0.0252441	up
Gm49317	3	0	2	18	2	11	2.45586	0.0201754	0.0424686	up
Gm49477	0	1	0	7	5	7	3.96265	0.00933317	0.0209535	up
Gm49492	39	23	35	152	157	173	2.13157	2.77e-19	1.79e-18	up
Gm49550	0	0	0	5	5	1	4.13334	0.0236325	0.0488788	up
Gm49602	32	18	24	99	87	83	1.68066	1.01e-08	4.06e-08	up
Gm49654	0	1	1	242	252	262	8.38012	4.82e-16	2.73e-15	up
Gm49980	108	84	79	208	206	224	1.0535	1.22e-09	5.18e-09	up
Gm50151	0	0	0	10	9	11	5.58295	9.1e-05	0.000269484	up
Gm50431	65	59	75	209	188	219	1.44865	5.38e-15	2.95e-14	up
Gm50462	13	19	16	53	30	37	1.1403	0.00494982	0.0116667	up
Gm50490	0	0	0	13	11	17	6.03404	1.02e-05	3.3e-05	up
Gm5113	78	84	91	229	247	194	1.22247	1.93e-12	9.42e-12	up
Gm5124	42	52	46	420	399	419	2.96239	1.52e-68	2.61e-67	up
Gm5242	10	8	1	19	21	23	1.54672	0.0117839	0.0259477	up
Gm53033	1	0	0	7	4	4	3.62153	0.0238178	0.0492177	up
Gm5441	1	0	0	134	109	140	8.29567	4.83e-12	2.31e-11	up
Gm54420	1	2	2	34	42	36	4.30264	1.42e-08	5.67e-08	up
Gm5454	51	23	26	108	146	237	2.1156	1.44e-05	4.58e-05	up
Gm5466	3	1	1	24	30	36	3.98823	4.13e-07	1.49e-06	up
Gm54728	0	0	3	359	310	327	8.19329	3.22e-22	2.28e-21	up
Gm54798	16	17	16	61	69	71	1.85404	3.98e-08	1.54e-07	up
Gm55043	0	0	0	7	4	2	4.37631	0.011344	0.0250525	up
Gm55328	4	3	0	11	19	29	2.89302	0.000300707	0.000837742	up
Gm5559	55	47	39	132	122	131	1.26728	1.94e-08	7.69e-08	up
Gm5627	1	6	7	26	19	24	2.11912	0.000743351	0.00197646	up
Gm5820	1	1	2	13	13	5	2.77128	0.00747851	0.0171174	up
Gm5873	3	2	5	13	16	20	2.11151	0.00348649	0.00841802	up
Gm6013	0	0	0	28	12	19	6.55997	7.19e-07	2.54e-06	up
Gm6123	10	18	15	35	42	41	1.27335	0.00171846	0.00435455	up
Gm6781	2	7	7	22	12	23	1.65152	0.0101811	0.0226921	up
Gm7328	0	0	0	1	6	6	4.3744	0.0127082	0.027805	up
Gm7694	31	13	17	27	56	68	1.1263	0.00621555	0.01442	up
Gm7818	37	21	31	109	83	96	1.51338	7.04e-08	2.68e-07	up
Gm7831	0	0	0	13	21	2	5.84197	6.54e-05	0.00019594	up
Gm9586	0	0	0	6	7	14	5.43155	0.000217172	0.000614565	up
Gm960	2	8	22	45	28	30	1.50575	0.00538023	0.012594	up
Gm9772	1	0	0	16	3	4	4.24001	0.0056428	0.0131684	up
Gm9796	8	8	11	20	31	24	1.29111	0.0110541	0.0244819	up
Gm9801	21	30	27	72	64	54	1.10187	0.000437941	0.00119827	up
Gm9805	0	0	0	5	1	9	4.58618	0.00723336	0.0165916	up
Gm9821	9	5	7	36	42	32	2.20687	6.73e-06	2.22e-05	up
Gm9885	1	0	1	10	9	11	3.72616	0.00333587	0.00808413	up
Gm9899	0	1	2	31	34	22	4.67507	9.92e-07	3.47e-06	up
Gm9947	5	5	9	20	26	23	1.67838	0.0029291	0.00716704	up
Gm9996	0	0	0	8	4	8	4.99931	0.00123829	0.00320317	up
Gmpr	68	79	68	424	451	439	2.42915	2.35e-60	3.57e-59	up
Gna14	4	6	2	29	44	24	2.83051	2.62e-06	8.89e-06	up
Gnai1	320	316	329	2360	2512	2245	2.70033	0	0	up
Gnal	37	35	32	591	562	561	3.86068	4.47e-108	1.22e-106	up
Gnao1	287	269	320	4029	4087	4226	3.63453	0	0	up
Gnaz	36	52	48	345	398	426	2.92116	4.59e-59	6.79e-58	up
Gnb3	10	8	5	21	29	27	1.56056	0.00301875	0.00737349	up
Gnb5	500	368	420	1171	1160	1153	1.25396	2.74e-46	3.27e-45	up
Gng2	479	514	533	1883	1889	1824	1.69244	2.71e-146	1.07e-144	up
Gng3	12	8	2	1648	1743	1624	7.65031	9.62e-131	3.29e-129	up
Gng4	36	25	26	1380	1453	1548	5.47211	3.05e-225	1.95e-223	up
Gnl3l	1093	1150	1149	4991	5088	5036	1.97358	0	0	up
Golga7b	0	0	0	167	207	173	9.77041	2.73e-16	1.57e-15	up
Got1	943	988	996	2482	2715	2374	1.18857	5.73e-93	1.33e-91	up
Gpat3	78	66	89	216	193	202	1.20931	1.6e-11	7.51e-11	up
Gpc5	0	4	0	159	156	137	6.63757	9.81e-19	6.18e-18	up
Gpd1	209	164	197	2287	2457	2352	3.45589	0	0	up
Gphn	387	348	355	1025	1071	1052	1.34803	2.1e-62	3.3e-61	up
Gpi1	3884	3807	3747	9432	9685	9786	1.15526	0	0	up
Gpr101	1	0	0	78	74	76	7.54682	4.86e-10	2.1e-09	up
Gpr12	0	0	0	6	9	6	5.06667	0.000898871	0.00236421	up
Gpr135	34	37	21	127	119	129	1.84486	6.5e-13	3.24e-12	up
Gpr137c	32	43	24	370	412	383	3.37402	1.62e-67	2.74e-66	up
Gpr139	0	0	0	5	10	4	4.92096	0.00175407	0.00443944	up
Gpr149	19	11	21	276	235	269	3.75359	2.16e-48	2.68e-47	up
Gpr150	0	0	0	3	6	7	4.67511	0.00410776	0.00981531	up
Gpr156	3	8	10	19	37	37	1.96354	0.000289451	0.00080767	up
Gpr158	1	4	2	890	858	940	8.40302	2.99e-52	3.95e-51	up
Gpr162	196	202	209	1343	1368	1361	2.56383	2.06e-192	1.09e-190	up
Gpr17	10	5	6	148	170	154	4.3081	5.34e-31	4.67e-30	up
Gpr21	6	10	6	30	32	19	1.69671	0.00141797	0.00363837	up
Gpr22	0	1	4	681	644	609	8.41336	6.21e-38	6.36e-37	up
Gpr3	4	3	3	47	75	54	3.9543	2.3e-12	1.12e-11	up
Gpr37	3	0	4	26	15	17	2.871	0.000258196	0.000724696	up
Gpr37l1	0	0	0	5	5	6	4.6759	0.00380407	0.00913543	up
Gpr45	7	6	2	84	92	77	3.89345	2.59e-17	1.55e-16	up
Gpr6	0	0	0	11	14	4	5.53153	0.000155771	0.000447874	up
Gpr61	3	7	2	304	276	254	5.93665	1.31e-40	1.41e-39	up
Gpr75	9	9	9	59	59	59	2.53061	4.19e-10	1.82e-09	up
Gpr83	4	3	5	102	72	95	4.30545	4.07e-18	2.5e-17	up
Gpr85	268	253	276	616	616	629	1.04146	2.17e-26	1.71e-25	up
Gprasp1	1394	1377	1474	11445	11571	10819	2.81251	0	0	up
Gprasp2	250	213	239	3000	3174	2923	3.51366	0	0	up
Gprc5c	88	98	101	264	238	262	1.2306	9.29e-15	5.04e-14	up
Gprin1	33	53	29	1023	989	997	4.52727	1.63e-179	7.91e-178	up
Gprin2	59	83	71	249	237	211	1.52768	2.73e-17	1.63e-16	up
Gprin3	46	68	46	160	142	151	1.31887	1.21e-09	5.12e-09	up
Gramd1b	998	971	914	3660	3778	3522	1.74433	5.97e-262	4.68e-260	up
Grb14	103	83	107	333	359	333	1.62468	5.65e-28	4.62e-27	up
Grhl3	8	7	6	33	27	35	1.99606	7.63e-05	0.000227164	up
Gria1	9	18	23	182	211	167	3.30259	3.4e-32	3.07e-31	up
Gria2	4	8	6	5551	5675	4997	9.63348	3.45e-173	1.63e-171	up
Gria4	34	25	29	2325	2271	2253	6.10022	6.25e-305	6.63e-303	up
Grid1	3	5	3	238	254	234	5.86198	1.33e-36	1.33e-35	up
Grid2ip	3	0	4	12	6	16	2.10213	0.0204523	0.043	up
Grik2	3	6	8	170	203	220	4.94218	1.17e-35	1.15e-34	up
Grik3	3	3	4	103	95	106	4.74422	5.01e-20	3.3e-19	up
Grik4	3	3	0	18	35	30	3.60633	2.43e-06	8.27e-06	up
Grik5	714	646	707	1534	1651	1783	1.08323	9.83e-54	1.33e-52	up
Grin1	7	7	4	1318	1337	1370	7.62276	9.79e-107	2.65e-105	up
Grin1os	0	0	0	23	23	18	6.67526	2.86e-07	1.04e-06	up
Grin2a	6	3	2	856	803	734	7.58306	6.28e-65	1.02e-63	up
Grin2b	10	10	3	1009	1032	880	6.80626	3.92e-104	1.02e-102	up
Grin3a	62	68	59	338	277	323	2.12942	1.7e-35	1.66e-34	up
Grip1	12	13	11	317	286	274	4.42444	1.57e-55	2.19e-54	up
Grip2	2	5	7	44	46	45	3.08712	4.27e-09	1.76e-08	up
Grk3	8	7	4	1049	1025	972	7.14262	2.02e-97	4.9e-96	up
Grm2	2	0	0	62	62	79	6.48384	1.22e-09	5.19e-09	up
Grm3	1	1	6	14	12	21	2.3746	0.00316738	0.00770426	up
Grm4	3	2	5	41	43	47	3.52987	1.45e-09	6.13e-09	up
Grm5	0	2	0	1126	1034	947	10.4192	2.57e-24	1.92e-23	up
Grm7	19	19	15	176	183	176	3.15318	1.57e-32	1.43e-31	up
Grm8	21	13	17	88	92	96	2.25444	5.49e-13	2.74e-12	up
Grpr	1	2	3	29	41	29	3.86121	1.15e-07	4.32e-07	up
Grxcr2	1	0	0	49	59	67	7.165	4.93e-09	2.02e-08	up
Gsap	55	48	70	263	298	275	2.09066	2.3e-31	2.03e-30	up
Gsc	13	5	8	27	29	26	1.4758	0.00362201	0.00871716	up
Gsdma	0	1	2	93	119	72	6.3815	3.83e-13	1.92e-12	up
Gsg1l	3	0	2	50	47	55	4.74479	1.04e-10	4.65e-10	up
Gucy1a1	45	45	82	279	317	299	2.19755	4.75e-30	4.05e-29	up
Gucy1b1	28	28	32	1176	1219	1086	5.12355	4.96e-194	2.66e-192	up
Gys2	0	0	0	4	9	19	5.67642	9.61e-05	0.000283704	up
Gzmb	1	7	3	28	30	16	2.56525	0.000121603	0.000354786	up
H2aw	52	79	54	201	186	152	1.35971	8.83e-11	3.97e-10	up
H2bu2	0	0	0	88	102	108	8.89468	1.62e-13	8.26e-13	up
H60b	8	8	3	30	19	24	1.76016	0.00196635	0.00493621	up
Hap1	17	16	8	1275	1321	1268	6.37609	5.21e-160	2.26e-158	up
Hapln4	5	4	6	169	189	184	4.99306	3.34e-33	3.11e-32	up
Has3	35	54	32	80	96	114	1.07803	6.66e-05	0.000199392	up
Hcar1	1	7	6	15	29	19	1.98501	0.00247199	0.00612063	up
Hcn1	94	82	81	1389	1300	1299	3.77387	7.7e-239	5.28e-237	up
Hcn2	153	159	189	479	499	534	1.41162	1.64e-31	1.46e-30	up
Hcn3	14	19	12	257	263	266	3.94419	7.21e-51	9.27e-50	up
Hcn4	3	0	2	360	342	364	7.55423	2.11e-30	1.82e-29	up
Hdac9	261	225	232	1356	1313	1277	2.27636	7.2e-155	3.02e-153	up
Hdx	57	48	47	133	123	95	1.02522	1.09e-05	3.53e-05	up
Hectd2	50	51	61	199	160	127	1.40301	2.7e-10	1.18e-09	up
Hectd4	1598	1697	1603	3904	3780	4026	1.07538	1.41e-120	4.37e-119	up
Hecw1	2	2	7	388	365	381	6.50591	1.69e-46	2.02e-45	up
Hecw2	276	261	240	646	615	626	1.09808	6.58e-28	5.38e-27	up
Hephl1	6	25	6	70	49	59	2.08234	2.22e-06	7.58e-06	up
Herc3	194	183	182	2288	2406	2371	3.4776	0	0	up
Hes1	61	40	58	215	187	222	1.79141	4.44e-19	2.84e-18	up
Hes6	173	174	186	530	495	514	1.34786	2.42e-32	2.2e-31	up
Hexim2	47	62	37	150	127	162	1.40601	9.1e-10	3.89e-09	up
Hey1	16	5	5	133	145	130	3.79009	7.48e-26	5.8e-25	up
Heyl	7	14	5	138	121	142	3.76471	8.43e-26	6.54e-25	up
Hfm1	2	0	0	18	22	19	4.70066	5.48e-05	0.000165296	up
Hhatl	0	0	2	16	10	15	4.17733	0.000652535	0.00174739	up
Hhip	31	22	16	117	127	114	2.19304	3.19e-15	1.76e-14	up
Hid1	46	34	48	1245	1274	1193	4.67588	1.14e-221	7.11e-220	up
Hip1r	133	127	161	545	597	582	1.8518	7.55e-53	1e-51	up
Hipk2	725	715	648	1710	1600	1599	1.05122	2.05e-56	2.9e-55	up
Hk1	1377	1284	1388	4476	4682	4514	1.57349	4.18e-285	3.83e-283	up
Hmga1	352	381	360	1331	1306	1293	1.66403	1.74e-105	4.62e-104	up
Hmga1b	70	49	46	186	201	189	1.62159	7.04e-16	3.96e-15	up
Hmgb3	39	62	41	303	344	311	2.57112	2.56e-43	2.9e-42	up
Hmgcll1	12	12	7	46	51	34	1.8961	1.19e-05	3.82e-05	up
Hmgcr	731	802	825	3413	3644	3467	1.97571	2.11e-292	2.05e-290	up
Hmgcs1	1765	1744	1848	5916	6000	5715	1.53647	0	0	up
Hmgn5	72	75	112	309	271	275	1.54137	5.06e-19	3.23e-18	up
Homer1	172	163	183	578	603	572	1.57668	4.19e-46	4.99e-45	up
Homer2	144	157	174	949	932	953	2.3948	9.44e-122	2.97e-120	up
Hook1	12	21	19	557	474	471	4.67021	6.86e-89	1.51e-87	up
Hoxa4	32	18	18	71	73	77	1.51892	1.59e-06	5.49e-06	up
Hoxa5	92	108	87	375	398	434	1.88997	1e-38	1.04e-37	up
Hoxa6	48	29	42	106	134	113	1.38672	2.37e-08	9.31e-08	up
Hoxa9	140	157	138	292	364	342	1.01531	4.37e-13	2.19e-12	up
Hoxaas3	21	12	11	44	30	37	1.15417	0.00614914	0.0142739	up
Hoxb5	109	108	90	276	359	319	1.45298	1.55e-20	1.04e-19	up
Hoxd10	12	10	12	43	43	29	1.57567	0.000269723	0.000755635	up
Hpca	10	8	3	38	62	58	2.72843	6.36e-09	2.59e-08	up
Hpcal1	449	478	474	1471	1370	1616	1.48779	4.68e-80	9.29e-79	up
Hpcal4	0	0	3	32	30	25	4.67626	1.03e-06	3.61e-06	up
Hpgd	51	65	60	125	148	158	1.1096	1.44e-07	5.36e-07	up
Hrc	0	0	0	15	14	4	5.71871	7.06e-05	0.000210838	up
Hrh3	0	0	0	23	18	18	6.55861	5.61e-07	2e-06	up
Hrk	0	4	2	307	358	337	7.20117	1.41e-32	1.28e-31	up
Hs3st2	0	0	0	6	3	8	4.76519	0.00307623	0.00750082	up
Hs3st4	31	39	39	104	98	105	1.31178	1.71e-07	6.34e-07	up
Hs6st3	5	6	9	262	276	273	5.15948	1.71e-47	2.09e-46	up
Hsd11b1	34	29	28	145	146	151	2.09814	1.3e-18	8.11e-18	up
Hsd17b12	1231	1187	1253	3109	3165	2974	1.15082	6.41e-126	2.12e-124	up
Hsd17b7	446	453	415	1149	1040	1071	1.12888	2.77e-45	3.25e-44	up
Hspa12a	578	520	613	2877	2889	2854	2.15091	5.42e-288	5.08e-286	up
Hspa4l	334	305	328	2050	2027	2087	2.49033	2.68e-270	2.24e-268	up
Htr2b	8	15	9	48	54	34	1.90364	1.02e-05	3.3e-05	up
Htr2c	3	0	0	157	130	138	6.96477	5.92e-16	3.35e-15	up
Htr3a	0	0	0	301	317	327	10.5598	5.66e-19	3.6e-18	up
Hunk	83	70	75	220	207	207	1.29362	1.18e-13	6.08e-13	up
Ica1	36	38	32	605	585	648	3.93404	3.71e-114	1.08e-112	up
Ica1l	5	10	11	101	63	81	3.05482	2.78e-14	1.47e-13	up
Icam5	10	17	20	43	40	48	1.29681	0.000916789	0.00240923	up
Idh3a	893	904	919	3336	3365	3223	1.68726	2.2e-253	1.66e-251	up
Idi1	301	325	281	1095	1059	985	1.60878	2.97e-74	5.51e-73	up
Ids	1668	1685	1801	5020	4664	4995	1.32815	7.03e-186	3.53e-184	up
Ifi27l2a	137	118	137	354	416	416	1.4151	2.01e-25	1.54e-24	up
Ifitm10	5	5	3	36	23	27	2.54431	1.77e-05	5.59e-05	up
Igfbpl1	0	0	0	10	5	3	4.8462	0.00245364	0.00607951	up
Ighm	2	8	6	21	25	48	2.37235	5.39e-05	0.000162876	up
Igsf1	36	41	28	121	133	123	1.66147	8.27e-12	3.92e-11	up
Igsf11	4	3	1	100	120	98	5.13017	1.3e-19	8.42e-19	up
Igsf21	0	1	0	139	119	136	8.33628	3.57e-12	1.72e-11	up
Igsf9b	606	490	609	1525	1561	1452	1.23045	2.34e-59	3.48e-58	up
Il16	26	24	21	54	69	62	1.19904	0.000160166	0.000459503	up
Il1rapl2	0	1	2	35	42	46	5.17534	1.89e-08	7.46e-08	up
Il4	80	70	92	196	187	185	1.04915	4.8e-09	1.97e-08	up
Immp2l	13	12	18	34	31	35	1.03614	0.0133418	0.0290789	up
Ina	3	6	2	2396	2317	2583	9.19157	2.86e-97	6.91e-96	up
Inava	4	8	3	22	32	23	2.17561	0.000237491	0.000668965	up
Inmt	3	4	2	15	18	23	2.45496	0.000619822	0.00166425	up
Inpp4a	615	534	520	1652	1537	1583	1.33378	2.87e-76	5.42e-75	up
Inpp5f	654	714	680	3355	3317	3276	2.09798	0	0	up
Inpp5j	5	1	8	113	128	145	4.60355	1.11e-24	8.41e-24	up
Insig1	1607	1678	1552	4108	4059	3946	1.14212	1.47e-146	5.82e-145	up
Insm1	0	0	0	230	224	248	10.1311	1.66e-17	1e-16	up
Iqsec3	0	1	1	668	671	667	9.78798	1.29e-21	8.95e-21	up
Irag1	16	16	12	51	33	35	1.25373	0.00212014	0.00529383	up
Irs4	3	2	2	11	14	17	2.40315	0.00320652	0.00779316	up
Isl1	2	1	4	83	91	58	4.86803	5.13e-15	2.81e-14	up
Isl2	0	2	1	28	34	46	4.98758	1e-07	3.76e-07	up
Islr2	9	10	9	46	71	49	2.38425	1.29e-08	5.16e-08	up
Itga4	64	43	52	262	239	208	1.97502	4.72e-24	3.51e-23	up
Itga6	264	271	264	1188	1137	1144	1.93618	1.76e-116	5.22e-115	up
Itgb8	50	53	46	141	147	132	1.31261	8.43e-10	3.6e-09	up
Itih4	4	6	0	45	48	36	3.50578	4.9e-09	2.01e-08	up
Itpk1	71	62	96	255	241	254	1.53003	4.59e-18	2.82e-17	up
Itpr3	1051	1050	1029	2400	2339	2540	1.03561	2.53e-80	5.03e-79	up
Jag2	13	16	12	543	538	571	5.15038	1.49e-94	3.51e-93	up
Jakmip1	1	0	0	20	9	13	5.10767	0.000179453	0.000512663	up
Jakmip2	7	5	6	1070	1043	1050	7.27513	1.95e-96	4.67e-95	up
Jakmip3	17	17	18	232	263	263	3.68337	2.71e-48	3.37e-47	up
Jam2	478	430	508	2325	2339	2300	2.11614	1.51e-235	1.01e-233	up
Jarid2	246	262	245	613	564	577	1.03784	4.44e-24	3.31e-23	up
Jph3	4	1	2	524	562	546	7.68289	2.11e-43	2.4e-42	up
Jph4	210	198	200	865	900	1042	2.02502	1.87e-85	3.96e-84	up
Kalrn	306	330	338	1123	1057	1158	1.59505	1.03e-79	2.03e-78	up
Kank4	12	22	12	145	131	133	2.96982	2.89e-23	2.1e-22	up
Kantr	204	240	249	551	510	535	1.02146	2.78e-20	1.85e-19	up
Kbtbd11	20	28	30	278	256	320	3.27092	1.54e-48	1.91e-47	up
Kbtbd3	71	62	54	137	184	111	1.02473	6.12e-06	2.02e-05	up
Kbtbd8	8	8	3	26	30	30	1.99557	0.000210253	0.000595547	up
Kcna1	7	6	11	64	59	54	2.70089	1.95e-10	8.59e-10	up
Kcna2	66	73	56	2293	2311	2238	4.95065	0	0	up
Kcna4	7	7	14	369	343	326	5.03028	7.35e-61	1.13e-59	up
Kcna5	0	3	0	16	20	8	3.68844	0.000633242	0.00169811	up
Kcna6	18	9	11	363	410	397	4.76223	8.18e-71	1.45e-69	up
Kcnab1	307	331	319	807	868	816	1.19774	7.6e-42	8.37e-41	up
Kcnab2	66	73	58	1421	1382	1415	4.23819	2.76e-259	2.12e-257	up
Kcnab3	6	4	10	83	69	52	3.16883	1.33e-12	6.52e-12	up
Kcnb1	215	228	204	863	887	899	1.85137	3.61e-84	7.51e-83	up
Kcnb2	119	126	149	472	467	441	1.6263	1.11e-36	1.11e-35	up
Kcnc1	1	5	1	822	770	778	8.22126	5.62e-50	7.16e-49	up
Kcnc2	2	6	4	89	94	73	4.23209	1.72e-17	1.03e-16	up
Kcnc3	7	0	3	217	212	242	5.88669	1.76e-33	1.65e-32	up
Kcnc4	4	5	11	39	55	38	2.53966	2.27e-07	8.32e-07	up
Kcnd2	369	360	360	1192	1091	1043	1.42876	7.04e-66	1.16e-64	up
Kcnd3	42	28	29	139	164	150	2.01189	3.62e-17	2.15e-16	up
Kcnf1	8	1	0	312	354	287	6.54595	4.73e-11	2.16e-10	up
Kcng1	1	1	1	11	13	9	3.27655	0.00268185	0.00660751	up
Kcnh2	11	16	9	981	843	1073	6.14882	2.88e-123	9.23e-122	up
Kcnh3	3	5	4	18	27	32	2.49909	6.15e-05	0.000184757	up
Kcnh5	35	34	29	127	105	108	1.61279	1.88e-10	8.28e-10	up
Kcnh6	4	1	0	33	51	44	4.49547	2.95e-09	1.22e-08	up
Kcnh7	59	40	56	429	384	330	2.70075	1.92e-51	2.49e-50	up
Kcnh8	0	0	0	11	9	3	5.19832	0.000653249	0.00174908	up
Kcnip1	0	0	0	28	44	38	7.45611	2.73e-09	1.14e-08	up
Kcnip2	4	6	3	30	40	46	2.97479	9.35e-08	3.53e-07	up
Kcnip3	168	174	197	2017	2100	2068	3.33827	0	0	up
Kcnip4	42	18	29	151	171	176	2.30289	4.78e-20	3.15e-19	up
Kcnj10	0	0	2	10	15	6	3.771	0.00351005	0.00847103	up
Kcnj11	0	0	0	37	37	39	7.49587	1.88e-09	7.89e-09	up
Kcnj12	0	0	0	71	110	78	8.69119	7.91e-13	3.92e-12	up
Kcnj3	3	3	0	54	74	90	5.00083	6.86e-14	3.56e-13	up
Kcnj6	0	1	0	32	31	28	6.22151	8.3e-07	2.92e-06	up
Kcnj9	0	0	0	21	24	26	6.82531	1.17e-07	4.4e-07	up
Kcnk1	16	5	4	103	82	93	3.29413	1.89e-16	1.09e-15	up
Kcnk10	0	0	0	149	157	150	9.50836	1.83e-15	1.01e-14	up
Kcnk12	0	0	0	12	9	14	5.80591	3.23e-05	9.97e-05	up
Kcnk2	80	68	55	398	395	418	2.39465	2.32e-52	3.07e-51	up
Kcnk3	7	12	6	263	263	306	4.87449	5.01e-50	6.38e-49	up
Kcnk5	9	12	17	29	32	45	1.29837	0.00315016	0.00766505	up
Kcnk9	1	0	2	1959	2008	1979	10.7706	4.57e-38	4.69e-37	up
Kcnma1	123	115	103	1712	1615	1630	3.67962	7.81e-292	7.52e-290	up
Kcnq2	0	0	1	1322	1349	1392	11.7022	3.54e-23	2.57e-22	up
Kcnq3	0	0	0	215	215	229	10.0398	3.33e-17	1.98e-16	up
Kcnq5	55	27	31	108	118	123	1.44555	4.07e-08	1.58e-07	up
Kcns2	2	7	2	410	377	349	6.50805	2.66e-46	3.18e-45	up
Kcns3	36	31	28	67	92	89	1.20187	1.88e-05	5.93e-05	up
Kcnt1	20	26	19	783	668	798	4.93098	2.83e-126	9.37e-125	up
Kcnv1	0	0	1	17	18	28	5.69176	1.26e-05	4.05e-05	up
Kctd16	37	65	60	360	330	291	2.41564	1.92e-38	1.98e-37	up
Kctd8	50	36	51	102	133	122	1.19972	4.29e-07	1.54e-06	up
Kdm4d	3	4	3	12	10	16	1.74434	0.0220277	0.0459079	up
Kera	172	143	153	850	816	820	2.22737	1.34e-98	3.3e-97	up
Khdrbs2	2	0	4	87	106	106	5.45704	1.98e-17	1.18e-16	up
Kif15	31	24	23	76	43	71	1.10392	0.00083114	0.00219653	up
Kif17	30	18	28	113	116	113	1.98834	1.95e-13	9.92e-13	up
Kif18a	31	27	26	76	53	65	1.0263	0.000816554	0.00216097	up
Kif19a	0	3	5	25	29	35	3.29351	1.65e-06	5.68e-06	up
Kif1a	526	520	469	13766	13468	13503	4.56687	0	0	up
Kif1b	4481	4336	4514	10386	10402	10035	1.02713	1.82e-267	1.5e-265	up
Kif21a	149	150	159	2976	2873	2934	4.07929	0	0	up
Kif3c	378	347	395	1768	1843	1828	2.09781	5.31e-192	2.79e-190	up
Kif4	11	15	9	30	31	41	1.36074	0.00218966	0.00546089	up
Kif5a	108	75	112	7017	7012	6732	5.95495	0	0	up
Kif5c	73	58	74	6080	5984	5942	6.27467	0	0	up
Kifap3	1413	1234	1249	2890	3112	3007	1.02728	6.04e-82	1.22e-80	up
Kifc2	128	115	138	385	408	374	1.43285	6.35e-27	5.07e-26	up
Kirrel2	0	0	0	4	2	5	4.13707	0.0211671	0.0443251	up
Kirrel3	18	32	20	59	69	67	1.29475	6.53e-05	0.000195703	up
Kit	17	5	6	126	158	127	3.69345	3.64e-25	2.78e-24	up
Klb	10	15	20	105	93	71	2.39727	1.49e-12	7.31e-12	up
Klc1	3186	3147	3047	7970	8058	8192	1.18642	2.58e-284	2.34e-282	up
Klc2	323	392	365	1666	1874	1710	2.09864	4.81e-157	2.05e-155	up
Klc3	2	12	2	123	139	175	4.58615	6.61e-11	2.99e-10	up
Klf14	48	54	42	185	197	164	1.74011	3.08e-17	1.83e-16	up
Klf8	16	11	10	110	92	102	2.85694	1.56e-17	9.4e-17	up
Klhdc10	1957	1974	1864	4521	4499	4299	1.01837	2.54e-131	8.77e-130	up
Klhl1	1	2	0	88	91	47	6.05182	1.37e-11	6.45e-11	up
Klhl13	1579	1499	1535	3737	3691	3461	1.05698	8.98e-117	2.67e-115	up
Klhl3	26	13	21	106	93	108	2.1742	3.81e-13	1.91e-12	up
Klhl32	11	10	16	841	890	802	5.91489	2.6e-120	8.04e-119	up
Klhl34	2	5	2	56	54	55	4.01382	5.58e-12	2.67e-11	up
Klhl40	0	0	0	47	71	72	8.24496	1.66e-11	7.76e-11	up
Klhl41	4	2	2	46	47	33	3.79491	2.47e-09	1.03e-08	up
Kndc1	41	41	25	120	134	127	1.64953	2.29e-11	1.06e-10	up
Krt20	1	0	0	4	14	7	4.35469	0.00324999	0.00789058	up
Krt222	11	9	3	70	63	85	3.06292	4.05e-13	2.03e-12	up
Krt26	0	0	0	3	2	14	4.9268	0.00256937	0.00634303	up
Krt31	0	0	0	5	4	8	4.76441	0.00294533	0.00720423	up
Krt33b	0	0	0	10	6	4	4.99792	0.00129227	0.00333459	up
Krt90	0	0	0	10	12	11	5.71962	4.71e-05	0.000143139	up
Ksr2	1	0	0	773	684	738	10.8141	5.8e-20	3.81e-19	up
L1cam	49	60	45	1901	1871	1875	5.01433	0	0	up
L3mbtl1	0	1	1	12	14	22	4.40306	0.000232243	0.000655181	up
Lancl2	395	355	419	965	985	919	1.11327	4.11e-40	4.37e-39	up
Lancl3	20	19	20	102	88	105	2.14032	4.05e-13	2.03e-12	up
Lctl	15	9	6	120	124	94	3.3116	1.53e-20	1.02e-19	up
Ldhb	551	548	512	2379	2461	2536	2.01274	2.43e-234	1.62e-232	up
Ldhd	7	18	9	53	41	43	1.82754	2e-05	6.32e-05	up
Lef1	0	3	3	8	19	16	2.65687	0.00256606	0.00633561	up
Lefty2	2	2	6	23	22	12	2.32882	0.00113828	0.00295905	up
Lep	2	0	7	28	19	34	2.9907	2.04e-05	6.44e-05	up
Lgals12	40	34	36	118	135	157	1.71625	5.97e-13	2.98e-12	up
Lgi1	0	0	0	218	200	176	9.88987	1.1e-16	6.43e-16	up
Lhfpl3	11	8	4	141	155	162	4.13348	4.56e-30	3.9e-29	up
Lhfpl4	80	72	76	936	913	936	3.42861	5.21e-167	2.38e-165	up
Lhfpl5	1	1	4	10	9	16	2.36403	0.00916019	0.0206026	up
Lhx3	2	0	1	215	281	268	7.81001	4.03e-20	2.67e-19	up
Lhx6	4	0	2	9	16	11	2.40334	0.00839852	0.0190322	up
Lin28b	1	0	0	9	4	14	4.4712	0.00219691	0.00547832	up
Lin7a	1	4	0	255	226	214	6.93674	2.69e-25	2.06e-24	up
Lin7b	13	9	1	82	72	85	3.19546	4.66e-14	2.44e-13	up
Lingo3	1	4	2	39	44	44	3.99846	1.55e-09	6.52e-09	up
Lingo4	0	0	0	105	109	113	9.02876	6e-14	3.13e-13	up
Lipe	260	257	241	808	834	775	1.49066	6.29e-57	8.96e-56	up
Lix1	24	15	12	209	192	196	3.36738	3.64e-36	3.61e-35	up
Lmbrd2	744	832	811	2456	2350	2391	1.41004	3.4e-129	1.15e-127	up
Lmo1	8	12	2	133	120	169	4.07965	3.23e-26	2.53e-25	up
Lmo3	12	5	9	153	79	115	3.55831	9.08e-20	5.93e-19	up
Lmod1	20	22	18	55	50	52	1.20556	0.000415583	0.00114052	up
Lmod3	1	0	1	12	13	15	4.1407	0.000666755	0.0017832	up
Lmtk3	80	50	58	947	1049	1065	3.84323	5.55e-175	2.65e-173	up
Lncbate1	6	8	4	47	73	52	3.0726	7.66e-11	3.46e-10	up
Lncenc1	4	1	0	14	8	7	2.35557	0.0205512	0.0431739	up
Lnx1	8	5	10	89	100	112	3.52836	1.05e-19	6.82e-19	up
Lonrf2	637	555	627	2296	2338	2231	1.73412	3.72e-174	1.76e-172	up
Lor	0	1	3	18	26	27	3.9674	7.67e-06	2.51e-05	up
Lratd1	74	55	83	385	424	466	2.40672	2.79e-51	3.62e-50	up
Lrch2	265	308	248	872	875	756	1.42553	6.8e-45	7.93e-44	up
Lrfn1	93	102	88	261	312	381	1.57097	1.01e-20	6.83e-20	up
Lrfn2	0	0	0	132	123	127	9.25319	1.19e-14	6.44e-14	up
Lrfn5	3	10	13	428	461	397	5.44572	5.64e-69	9.72e-68	up
Lrp11	148	118	133	2728	2638	2559	4.12997	0	0	up
Lrp2bp	2	0	0	8	7	8	3.34314	0.0130329	0.02845	up
Lrp8	29	44	24	968	984	1019	4.75454	5.94e-175	2.83e-173	up
Lrp8os3	0	0	2	5	9	12	3.51925	0.00815843	0.0185422	up
Lrrc24	5	0	1	122	152	109	5.81363	5.43e-20	3.57e-19	up
Lrrc26	0	0	0	3	10	4	4.75967	0.00339911	0.00821933	up
Lrrc39	24	16	18	47	56	32	1.0362	0.00603413	0.0140246	up
Lrrc4	19	20	13	376	327	293	4.07738	7.66e-61	1.17e-59	up
Lrrc4b	0	0	1	258	260	246	9.29115	5.41e-15	2.96e-14	up
Lrrc4c	43	44	48	617	653	617	3.62282	5.06e-117	1.5e-115	up
Lrrc55	13	4	5	51	19	29	1.99088	0.000352506	0.000974803	up
Lrrc7	41	41	31	388	321	386	3.09485	6.73e-59	9.92e-58	up
Lrrc73	69	53	57	131	170	136	1.1052	1.8e-07	6.67e-07	up
Lrrc75b	32	34	33	78	69	90	1.07771	9.7e-05	0.000286008	up
Lrrc8b	158	156	139	947	1127	977	2.56906	1.73e-126	5.74e-125	up
Lrrc8d	124	101	90	403	467	395	1.82326	2.59e-36	2.57e-35	up
Lrrc9	6	7	4	29	21	26	1.97861	0.00046356	0.00126376	up
Lrrn1	898	853	942	2146	2129	2073	1.05508	3.38e-78	6.57e-77	up
Lrrn2	10	23	21	316	318	400	4.0771	7.46e-61	1.14e-59	up
Lrrn3	983	980	999	2571	2541	2376	1.15584	1.21e-102	3.1e-101	up
Lrrtm2	14	2	12	259	232	243	4.53097	2.12e-45	2.49e-44	up
Lrrtm3	87	76	75	197	218	215	1.22225	1.81e-12	8.84e-12	up
Lrrtm4	29	19	26	177	183	173	2.66668	5.67e-28	4.64e-27	up
Lsamp	458	517	500	5861	5710	5340	3.33691	0	0	up
Lsmem1	0	0	0	5	7	4	4.67422	0.00394263	0.0094401	up
Lss	663	683	762	1842	1712	1634	1.1173	1.16e-58	1.71e-57	up
Ltk	0	1	0	33	37	41	6.50825	1.86e-07	6.87e-07	up
Lurap1	58	63	43	152	151	183	1.38508	6.8e-11	3.08e-10	up
Luzp2	18	11	7	539	507	460	5.20449	9.29e-84	1.92e-82	up
Ly6h	124	121	96	938	968	1112	2.96373	2.36e-138	8.73e-137	up
Lypd6b	1	5	3	17	16	11	2.10564	0.00629356	0.0145881	up
Lyrm9	96	105	129	838	800	726	2.65858	4.37e-104	1.14e-102	up
Lyz1	2	1	0	28	31	15	4.44127	6.21e-06	2.05e-05	up
Lzts1	9	11	9	240	286	242	4.54428	3.16e-48	3.91e-47	up
Lzts3	265	273	258	754	742	740	1.30792	1.61e-44	1.87e-43	up
M5C1000I18Rik	0	0	0	11	9	5	5.31907	0.000336258	0.000932203	up
Mab21l1	20	17	28	89	98	95	1.93532	5.07e-11	2.31e-10	up
Mab21l2	33	37	31	125	165	154	1.95343	2.69e-16	1.54e-15	up
Macir	72	71	79	374	320	281	1.95287	2.3e-31	2.03e-30	up
Macrod2	129	113	109	686	630	578	2.24987	7.61e-72	1.38e-70	up
Madd	256	240	245	2162	2014	1984	2.87341	2.83e-295	2.84e-293	up
Mafa	1	2	4	24	20	28	3.18132	1.46e-05	4.66e-05	up
Magee1	913	754	804	3473	3592	3669	1.93714	3.2e-253	2.4e-251	up
Magi1	571	574	517	1340	1314	1161	1.0164	1.71e-39	1.79e-38	up
Mal	2	3	2	17	28	21	3.05341	4.1e-05	0.000125661	up
Maml3	33	40	34	351	365	354	3.13957	9.72e-63	1.53e-61	up
Maneal	50	38	43	302	320	313	2.6534	1.34e-47	1.63e-46	up
Map1a	2839	2660	2572	11984	11936	11906	1.96813	0	0	up
Map1b	5292	5299	5056	24971	24066	23793	2.03653	0	0	up
Map2	329	327	310	12130	11844	11475	5.01546	0	0	up
Map3k13	50	61	62	318	319	294	2.24566	2.08e-39	2.18e-38	up
Map3k21	0	0	1	8	26	15	5.3259	8.35e-05	0.00024786	up
Map3k5	52	40	44	209	240	214	2.10318	2.56e-26	2.01e-25	up
Map3k9	8	15	8	416	419	395	5.12785	4.13e-71	7.34e-70	up
Map6	1001	956	968	2581	2599	2663	1.24094	8.27e-128	2.78e-126	up
Map6d1	2	5	7	55	53	52	3.33237	5.46e-11	2.48e-10	up
Map7	20	16	34	208	199	183	2.8936	7.43e-31	6.47e-30	up
Map7d2	1	2	6	1511	1608	1619	8.85798	2.42e-74	4.48e-73	up
Map9	187	146	215	1041	1186	1132	2.43386	1.88e-117	5.62e-116	up
Mapk10	50	53	55	1644	1668	1619	4.78172	6.3e-293	6.15e-291	up
Mapk4	5	9	10	243	256	307	4.88772	6.65e-48	8.18e-47	up
Mapk8ip1	910	844	853	4988	4947	5092	2.34511	0	0	up
Mapk8ip2	11	19	15	2951	2936	2932	7.43243	7.62e-249	5.55e-247	up
Mapk8ip3	1838	1653	1766	4433	4424	4548	1.16857	1.55e-160	6.81e-159	up
Mapt	17	5	20	4722	4907	4857	8.24794	6.63e-291	6.29e-289	up
Marchf1	59	43	33	192	194	174	1.87033	4.96e-18	3.04e-17	up
Marchf11	0	0	0	51	39	38	7.67597	6.42e-10	2.76e-09	up
Marchf4	0	1	0	313	355	311	9.64859	4.26e-16	2.42e-15	up
Marcksl1	885	868	833	2223	2290	2323	1.22029	1.05e-107	2.87e-106	up
Masp1	56	55	78	390	358	418	2.44358	2.54e-49	3.2e-48	up
Mast1	8	8	9	412	493	482	5.61153	1.71e-71	3.07e-70	up
Matk	35	36	32	90	138	144	1.66998	1.53e-10	6.8e-10	up
Mb	0	0	1	2	3	12	3.8035	0.0187484	0.0396923	up
Mb21d2	175	143	168	657	582	602	1.73985	1.14e-50	1.46e-49	up
Mbd4	73	115	87	238	231	231	1.16513	3.22e-11	1.48e-10	up
Mblac1	12	17	13	36	42	40	1.30744	0.00117594	0.00305165	up
Mblac2	100	108	103	862	918	862	2.9043	8.09e-141	3.03e-139	up
Mboat2	97	104	81	303	296	337	1.54868	2.1e-23	1.53e-22	up
Mc4r	0	0	0	48	54	33	7.75152	4.31e-10	1.87e-09	up
Mcam	136	141	144	763	809	768	2.29234	2.61e-99	6.45e-98	up
Mcf2l	60	60	68	1396	1420	1409	4.30804	5.84e-262	4.59e-260	up
Mctp1	73	52	69	223	224	218	1.5956	2.28e-18	1.42e-17	up
Mctp2	14	9	17	70	43	43	1.78281	9.73e-06	3.16e-05	up
Mdga1	133	124	123	332	309	305	1.13386	4.1e-16	2.33e-15	up
Mdga2	34	34	26	805	703	701	4.37263	3.2e-132	1.12e-130	up
Mdh1	1692	1651	1759	7391	7811	7491	1.97093	0	0	up
Mdh1b	0	0	0	2	6	6	4.48175	0.00814802	0.0185246	up
Me3	61	49	41	135	129	113	1.13789	5.75e-07	2.05e-06	up
Med12l	60	74	65	332	301	299	2.04534	7.88e-35	7.59e-34	up
Megf10	13	26	26	210	191	176	2.96764	3.86e-31	3.39e-30	up
Megf11	28	31	16	213	188	199	2.8178	3.07e-31	2.7e-30	up
Mfap3l	63	74	63	488	501	506	2.71978	1.14e-76	2.16e-75	up
Mfng	1	9	5	344	346	386	5.98241	2.99e-51	3.88e-50	up
Mfsd13a	40	41	44	145	158	186	1.78597	5.02e-16	2.84e-15	up
Mfsd6	140	163	150	1623	1653	1678	3.2688	2.31e-279	2.02e-277	up
Mgarp	7	8	3	30	35	32	2.24697	2.11e-05	6.65e-05	up
Mgat3	541	612	502	1508	1508	1345	1.21521	4.83e-54	6.57e-53	up
Mgat4a	106	104	114	1465	1379	1335	3.50707	6.66e-241	4.61e-239	up
Mgat5	403	380	447	1060	1029	868	1.08337	6.74e-32	6.05e-31	up
Mgat5b	3	3	3	670	687	671	7.63375	1.43e-54	1.96e-53	up
Miat	35	80	48	5980	5997	5668	6.57424	2.45e-99	6.05e-98	up
Mical2	569	568	557	2809	2688	2791	2.10859	9.9e-286	9.11e-284	up
Mical3	306	255	267	885	828	875	1.4624	1.17e-54	1.61e-53	up
Micu3	232	196	233	1308	1346	1179	2.35363	1.73e-143	6.69e-142	up
Miga1	299	340	339	1300	1251	1240	1.7725	2.89e-106	7.77e-105	up
Minar1	1	2	5	224	211	251	6.24037	4.41e-31	3.87e-30	up
Minar2	5	7	9	38	34	30	2.09795	2.56e-05	7.99e-05	up
Mir124-2hg	0	0	0	22	21	16	6.55794	5.69e-07	2.03e-06	up
Mir124a-1hg	0	0	1	361	372	395	9.85342	9.36e-17	5.48e-16	up
Mir344-2	3	1	1	17	25	18	3.4023	5.32e-05	0.000160724	up
Mir378b	3	2	1	12	13	19	2.69293	0.00149702	0.00382715	up
Mir670hg	4	5	1	74	95	66	4.3712	6.67e-16	3.76e-15	up
Mki67	94	92	90	264	238	217	1.19923	2.85e-13	1.44e-12	up
Mkln1os	14	13	16	51	68	52	1.80888	8.85e-07	3.11e-06	up
Mllt11	154	142	158	2481	2631	2581	3.90063	0	0	up
Mllt3	212	169	167	759	749	738	1.85319	7.63e-67	1.27e-65	up
Mlxipl	14	6	10	31	42	57	1.93447	1.93e-05	6.1e-05	up
Mmd	348	351	335	1393	1335	1257	1.76417	3.55e-110	9.94e-109	up
Mmd2	0	0	2	8	6	14	3.62784	0.00575267	0.0134069	up
Mmp10	1	1	0	9	11	24	4.27815	0.000476469	0.00129794	up
Mmp15	81	64	89	343	372	444	2.12678	5.36e-39	5.57e-38	up
Mmp24	4	1	0	396	379	358	7.64193	4e-31	3.51e-30	up
Mnx1	0	0	0	3	9	12	5.26009	0.000521376	0.00141293	up
Mog	3	1	2	20	23	14	3.0656	0.000138388	0.000400801	up
Morc2b	5	3	1	17	18	12	2.202	0.0036581	0.00879899	up
Morn2	39	27	36	87	74	80	1.0592	0.000117278	0.00034293	up
Morn4	87	83	76	491	524	506	2.44603	2.81e-70	4.97e-69	up
Moxd1	86	81	98	195	224	213	1.07178	3.18e-10	1.39e-09	up
Mpp2	57	55	64	693	716	772	3.44939	3.03e-128	1.02e-126	up
Mpp3	18	23	10	344	336	344	4.14527	1.02e-64	1.65e-63	up
Mpp7	124	154	137	362	366	375	1.22787	4.34e-20	2.86e-19	up
Mpv17l	122	121	124	349	371	346	1.35609	1.15e-23	8.48e-23	up
Mrap	5	21	21	166	197	158	3.28652	7.38e-12	3.51e-11	up
Mrgprh	0	0	0	1	6	10	4.76292	0.00422502	0.0100749	up
Msc	5	4	3	13	26	31	2.36181	0.000285114	0.000796204	up
Msi1	100	57	94	211	184	202	1.0692	3.9e-08	1.51e-07	up
Msi2	808	806	815	3239	3288	3173	1.81545	1.42e-281	1.26e-279	up
Msx2	1	1	0	7	10	4	3.20779	0.0187616	0.0397142	up
mt-Atp6	261	162	230	809	754	441	1.43607	1.25e-05	4.02e-05	up
mt-Co1	110444	106980	111021	296688	297813	282352	1.23457	0	0	up
mt-Co2	443	410	481	1005	1609	995	1.25227	2.72e-07	9.91e-07	up
mt-Cytb	44707	45627	46427	110048	114406	107050	1.09506	0	0	up
mt-Nd1	29834	30717	30972	79905	81314	76420	1.19427	0	0	up
mt-Nd2	20782	20503	21758	63630	63821	59865	1.38893	0	0	up
mt-Nd4	19752	19142	20633	46929	45667	46165	1.03908	0	0	up
mt-Nd4l	107	73	45	293	346	161	1.64659	0.00042347	0.00116125	up
mt-Rnr1	1721	1663	1708	9411	9840	8807	2.2798	0	0	up
mt-Rnr2	4178	4260	4319	20976	21246	18722	2.07383	0	0	up
mt-Th	2	1	0	5	16	7	3.03729	0.00937294	0.0210338	up
mt-Tl1	20	18	11	74	64	67	1.88275	4.17e-08	1.61e-07	up
mt-Tm	1	1	3	14	12	8	2.58373	0.00635353	0.0147174	up
mt-Tw	26	22	22	59	58	50	1.07229	0.000969339	0.00253779	up
Mt3	1	0	2	298	324	369	8.18585	3.8e-22	2.68e-21	up
Mtag2	0	0	3	14	18	11	3.65903	0.000623958	0.0016745	up
Mtcl1	83	79	84	298	317	335	1.76724	3.95e-30	3.38e-29	up
Mtfp1	29	8	13	105	117	132	2.64281	5.88e-16	3.33e-15	up
Mtmr7	47	18	38	867	765	796	4.37879	5.01e-43	5.65e-42	up
Mtss1	504	534	533	1813	1904	1830	1.63774	1.06e-141	4.02e-140	up
Mtus2	41	60	48	133	133	132	1.2348	2.68e-08	1.05e-07	up
Muc15	9	8	3	38	27	38	2.18304	2.38e-05	7.43e-05	up
Mvd	289	261	239	770	860	859	1.47525	1.39e-51	1.82e-50	up
Mx1	8	9	6	31	20	38	1.77107	0.000607862	0.00163444	up
Myadml2	1	2	0	29	25	19	4.42196	5.69e-06	1.89e-05	up
Myb	0	0	3	19	18	17	3.98861	9.52e-05	0.000281313	up
Mybpc1	0	0	0	400	379	394	10.8717	4.54e-20	2.99e-19	up
Mybph	3	1	2	13	15	9	2.44233	0.00554351	0.0129526	up
Mycl	3	2	5	28	29	48	3.21151	2.5e-07	9.12e-07	up
Mycn	13	16	29	42	50	60	1.2083	0.00125661	0.00324854	up
Myh11	31	19	20	164	162	150	2.58368	6.78e-24	5.03e-23	up
Myh3	5	12	1	205	169	190	4.78578	9.89e-17	5.77e-16	up
Myh8	2	5	1	62	63	46	4.2346	4.17e-12	2.01e-11	up
Myl1	13	6	3	68	62	77	3.05275	2.11e-12	1.03e-11	up
Mylk3	10	21	6	57	52	40	1.82571	1.93e-05	6.1e-05	up
Mylk4	0	0	1	196	207	191	8.92793	6.76e-14	3.51e-13	up
Mylpf	11	2	5	45	56	48	2.8677	6.04e-09	2.47e-08	up
Mymk	0	0	0	5	2	4	4.13703	0.0211689	0.0443251	up
Myo16	19	7	16	86	86	95	2.48734	3.08e-13	1.55e-12	up
Myo18b	2	0	0	68	67	76	6.53941	7.85e-10	3.36e-09	up
Myo5a	3764	3513	3667	9753	9404	9410	1.20228	3.86e-293	3.79e-291	up
Myoc	125	161	133	377	390	364	1.24992	2.09e-20	1.4e-19	up
Myog	0	0	0	5	7	19	5.63137	0.000113051	0.000331215	up
Myom2	23	28	16	315	295	290	3.56539	1.93e-55	2.67e-54	up
Myrip	14	14	17	41	64	54	1.63822	1.28e-05	4.11e-05	up
Myt1	1	1	0	1868	1742	1678	11.1864	7.26e-28	5.93e-27	up
Myt1l	4	3	1	405	377	410	7.03729	8.2e-41	8.87e-40	up
N4bp2l1	111	107	80	300	299	347	1.48448	6.27e-21	4.26e-20	up
Nabp1	348	367	383	959	950	936	1.19142	2.09e-47	2.54e-46	up
Nacad	76	59	64	854	885	881	3.5367	6.34e-158	2.72e-156	up
Naip1	0	0	0	6	6	2	4.48164	0.00815047	0.0185281	up
Nalcn	47	53	45	2337	2353	2339	5.41705	0	0	up
Nalf1	0	1	1	436	466	422	9.18832	3.79e-19	2.43e-18	up
Nalf2	9	8	1	69	59	86	3.38985	2.27e-13	1.15e-12	up
Nanos1	10	28	26	280	292	305	3.59394	1.15e-51	1.49e-50	up
Nanos2	0	0	0	4	10	1	4.5779	0.00771011	0.017611	up
Nap1l2	22	14	22	1098	1116	1046	5.63055	4.98e-166	2.26e-164	up
Nap1l3	51	54	66	815	757	817	3.62251	1.05e-142	4.02e-141	up
Nap1l5	73	76	86	1831	1900	1856	4.38918	0	0	up
Napb	153	192	153	5244	5270	5007	4.77963	0	0	up
Napsa	0	0	0	4	7	6	4.76206	0.00289394	0.00708679	up
Nars2	189	182	222	509	547	462	1.17381	3.52e-23	2.56e-22	up
Nat8f1	14	11	12	38	37	43	1.49158	0.000311687	0.000867293	up
Nat8l	35	30	16	636	626	626	4.36065	8.08e-116	2.38e-114	up
Nav1	665	631	654	3025	2948	3008	2.02143	2.05e-297	2.09e-295	up
Nav2	82	93	91	354	331	363	1.79614	1.9e-33	1.78e-32	up
Nbea	1980	2067	1884	4607	4645	4567	1.03802	2.73e-135	9.82e-134	up
Nbl1	1342	1434	1299	3012	3063	3307	1.0209	5e-81	1e-79	up
Ncald	167	169	179	2682	2692	2572	3.76543	0	0	up
Ncam1	830	844	772	3643	3622	3445	1.94821	2.03e-302	2.14e-300	up
Ncan	1	0	2	427	431	438	8.57285	2.35e-24	1.76e-23	up
Ncdn	835	803	783	3874	4004	3955	2.10699	0	0	up
Nceh1	405	381	318	1166	1220	1159	1.50072	1.61e-69	2.8e-68	up
Ncoa7	346	324	380	2024	2118	1949	2.35414	1.68e-232	1.1e-230	up
Ndfip2	641	651	666	1528	1544	1462	1.02921	8.27e-58	1.2e-56	up
Ndnf	359	337	304	1606	1704	1627	2.12137	5.31e-171	2.48e-169	up
Ndrg2	34	47	39	298	319	314	2.77326	6.94e-49	8.69e-48	up
Ndrg3	1261	1192	1211	4222	4336	4372	1.63716	1.02e-299	1.06e-297	up
Ndrg4	1003	944	903	11680	12380	12470	3.49789	0	0	up
Ndst4	50	39	38	367	337	256	2.73601	1.43e-42	1.6e-41	up
Ndufa4	891	984	875	2042	2315	2159	1.06192	3.1e-64	5e-63	up
Ndufa4l2	16	14	22	41	52	41	1.18333	0.00165033	0.00419407	up
Ndufaf5	85	111	102	237	246	214	1.04316	2.6e-10	1.14e-09	up
Ndufb2	151	138	154	317	351	338	1.00113	4.47e-14	2.35e-13	up
Neb	25	20	23	61	58	74	1.32358	3.28e-05	0.000101286	up
Nebl	41	26	19	292	312	311	3.22933	6.55e-51	8.43e-50	up
Necab1	2	1	1	34	44	43	4.73654	7.62e-09	3.09e-08	up
Necab2	0	1	2	50	27	59	5.32221	9.85e-09	3.97e-08	up
Necap1	845	818	856	2241	2323	2109	1.22325	3.05e-100	7.6e-99	up
Nedd4l	291	323	311	750	782	776	1.13682	4.94e-36	4.88e-35	up
Nefh	4	4	4	3849	3586	3793	9.68795	4.09e-118	1.24e-116	up
Nefl	0	2	3	2313	2383	2196	10.2465	2.31e-56	3.24e-55	up
Nefm	35	32	31	2016	2057	2091	5.79285	4.82e-299	4.96e-297	up
Negr1	302	308	310	3187	3162	3035	3.16834	0	0	up
Nell2	44	29	51	409	392	401	3.09544	6.57e-66	1.08e-64	up
Neto1	110	116	134	500	427	455	1.75895	3.21e-39	3.35e-38	up
Neto2	97	87	117	268	251	267	1.20315	4.09e-14	2.15e-13	up
Neurl1a	50	57	52	349	325	374	2.53861	9.34e-50	1.18e-48	up
Neurl1b	10	13	15	77	101	82	2.59157	6.57e-14	3.42e-13	up
Neurod6	0	0	0	13	13	7	5.71917	5.26e-05	0.000158861	up
Nexmif	94	94	103	547	614	614	2.42652	3.77e-78	7.32e-77	up
Nfasc	137	181	125	2598	2549	2645	3.95435	0	0	up
Ngef	4	7	3	78	65	62	3.68972	3.66e-14	1.93e-13	up
Ngfr	223	199	218	677	720	756	1.56825	6.27e-53	8.36e-52	up
Nhlh1	0	0	0	30	36	40	7.40347	3.54e-09	1.47e-08	up
Nipa1	328	309	332	813	790	729	1.08493	7.69e-33	7.09e-32	up
Nipal2	47	44	45	254	265	217	2.2537	3.34e-31	2.94e-30	up
Nipal3	79	92	74	664	669	640	2.82717	1.42e-102	3.63e-101	up
Nipsnap1	165	160	146	795	794	737	2.12181	1.93e-87	4.17e-86	up
Nkain2	12	11	7	51	74	65	2.48001	4.98e-10	2.15e-09	up
Nkain3	34	28	27	143	134	123	1.98611	1.09e-15	6.07e-15	up
Nkiras1	226	325	259	968	1035	1025	1.71956	6.84e-63	1.08e-61	up
Nkrf	193	173	165	518	567	502	1.39718	2e-33	1.87e-32	up
Nkx6-2	0	0	0	4	6	5	4.58164	0.00530931	0.0124386	up
Nlgn1	143	106	125	688	572	624	2.15132	6.67e-63	1.06e-61	up
Nlgn3	5	7	7	195	237	189	4.84772	5.79e-38	5.93e-37	up
Nlk	193	205	191	681	626	585	1.50138	7.58e-43	8.53e-42	up
Nlrc3	47	36	36	108	89	84	1.05795	4.06e-05	0.000124457	up
Nlrp12	0	0	0	6	5	3	4.48261	0.00755194	0.0172741	up
Nmbr	0	0	0	31	15	13	6.55926	7.91e-07	2.79e-06	up
Nme1	215	209	165	423	462	490	1.0408	6.54e-17	3.84e-16	up
Nmnat2	72	75	68	1061	1081	1113	3.73813	3.86e-200	2.12e-198	up
Nnat	88	57	71	444	430	440	2.42324	2.67e-56	3.76e-55	up
Noct	141	156	168	413	403	390	1.19277	3.57e-21	2.45e-20	up
Nol3	85	142	134	321	415	360	1.41887	7.52e-18	4.58e-17	up
Nol4	7	7	4	737	669	738	6.71433	3.75e-80	7.46e-79	up
Nos1	4	2	3	27	22	35	3.04169	4.15e-06	1.39e-05	up
Nos1ap	6	10	8	137	177	160	4.12095	7.35e-31	6.4e-30	up
Nos3	0	0	1	15	4	21	5.03896	0.000327232	0.000908503	up
Notch3	244	227	226	723	677	753	1.44531	5.79e-47	7e-46	up
Nova1	584	543	624	1392	1266	1333	1.00686	3.99e-43	4.52e-42	up
Nova2	34	45	44	782	754	789	4.05843	5.4e-145	2.11e-143	up
Npas2	45	51	44	117	111	92	1.01012	2.02e-05	6.38e-05	up
Npas4	2	7	4	252	230	229	5.59108	3.55e-38	3.64e-37	up
Nppa	1	0	0	12	9	15	4.88485	0.000406521	0.00111652	up
Nppc	1	1	1	69	66	60	5.84019	4.89e-11	2.23e-10	up
Npsr1	0	0	2	11	6	5	3.2792	0.016899	0.0361674	up
Nptx2	0	1	0	22	46	42	6.49407	2.55e-07	9.31e-07	up
Npy1r	236	246	255	614	608	661	1.17131	7.01e-31	6.11e-30	up
Nr1h3	50	79	62	151	180	152	1.15517	2.88e-08	1.12e-07	up
Nr2e3	0	0	0	7	4	9	4.99933	0.00125014	0.00323222	up
Nr2f1	65	90	64	236	270	252	1.60831	9.53e-20	6.22e-19	up
Nr3c2	102	75	67	265	257	223	1.42833	1.01e-15	5.66e-15	up
Nr4a1	201	192	187	1019	975	1069	2.21893	3.92e-118	1.19e-116	up
Nr4a2	55	68	88	185	183	153	1.12174	2.69e-08	1.06e-07	up
Nr4a3	24	22	40	647	658	677	4.34456	1.47e-121	4.61e-120	up
Nrcam	233	205	198	5505	5243	5197	4.46593	0	0	up
Nrep	1795	1772	1837	4187	4129	4436	1.05669	1.73e-128	5.85e-127	up
Nrg2	18	11	7	44	42	35	1.56692	0.00028625	0.000799162	up
Nrg3	3	1	2	220	228	239	6.65722	1.52e-27	1.23e-26	up
Nrg4	21	16	15	50	39	46	1.19501	0.00134442	0.00345893	up
Nrip3	48	34	43	233	218	207	2.21443	1.31e-27	1.06e-26	up
Nrn1	118	150	142	642	626	588	1.99612	2.29e-62	3.6e-61	up
Nrsn1	0	1	1	278	297	300	8.59094	7.86e-17	4.61e-16	up
Nrsn2	0	0	0	5	5	1	4.13334	0.0236325	0.0488788	up
Nrxn1	125	146	119	3591	3530	3376	4.56813	0	0	up
Nrxn2	17	13	20	4977	5014	5237	8.06857	0	0	up
Nrxn3	6	1	4	566	558	558	7.07455	3.63e-56	5.1e-55	up
Nsd2	1030	1049	1079	2779	2628	2601	1.16039	5e-108	1.37e-106	up
Nsdhl	373	410	390	1268	1311	1239	1.52026	1.28e-88	2.8e-87	up
Nsf	682	676	744	2228	2138	1995	1.41543	7.47e-110	2.08e-108	up
Nsg1	174	172	147	3027	3190	2930	4.03129	0	0	up
Nsg2	3	5	8	2111	2069	2078	8.42943	7.77e-118	2.34e-116	up
Nt5dc3	478	511	550	1625	1569	1501	1.427	3.06e-89	6.77e-88	up
Ntm	30	18	14	247	252	226	3.36555	1.37e-42	1.53e-41	up
Ntng1	23	21	27	774	786	826	4.88865	7.71e-141	2.89e-139	up
Ntrk2	411	442	412	2935	2909	2980	2.62016	0	0	up
Ntrk3	81	75	72	2430	2259	2314	4.75893	0	0	up
Nts	0	0	0	50	85	66	8.32547	1.01e-11	4.77e-11	up
Nudt10	4	9	6	100	77	73	3.53557	2.24e-16	1.29e-15	up
Nudt11	10	8	6	136	153	145	3.99426	6.08e-29	5.08e-28	up
Nuf2	17	11	13	30	45	37	1.26738	0.00244992	0.006071	up
Nup210	15	29	21	231	222	218	3.18527	4.59e-39	4.78e-38	up
Nwd1	15	15	15	39	39	38	1.18398	0.00261657	0.00645348	up
Nwd2	0	0	1	5	7	13	4.35844	0.00300992	0.00735364	up
Nxpe3	26	12	26	246	198	197	3.14306	1.25e-34	1.2e-33	up
Nxph2	0	0	0	5	3	3	4.13581	0.0206288	0.0433238	up
Nyap1	167	151	162	656	724	779	1.98726	9.61e-70	1.68e-68	up
Nyap2	1	0	1	299	304	259	8.56923	9.87e-17	5.76e-16	up
Oaz3	3	2	6	35	31	41	3.10107	1.75e-07	6.48e-07	up
Obscn	5	2	2	23	19	20	2.60308	0.000208639	0.000591294	up
Oca2	0	0	0	31	34	26	7.18287	1.38e-08	5.52e-08	up
Ociad2	92	65	94	492	423	428	2.2383	2.26e-49	2.84e-48	up
Ocln	2	3	0	26	24	13	3.47167	4.44e-05	0.000135316	up
Odad1	18	16	13	61	67	45	1.69722	3.11e-06	1.05e-05	up
Odad3	2	5	11	18	19	19	1.45553	0.0207355	0.0435217	up
Ofcc1	0	0	0	4	9	10	5.19846	0.000583304	0.00157142	up
Ogdhl	255	240	256	719	830	808	1.46783	7.67e-51	9.85e-50	up
Ogfrl1	217	240	241	556	550	542	1.05721	7.88e-24	5.84e-23	up
Olfm1	697	688	693	4445	4366	4531	2.5007	0	0	up
Olfm2	356	365	344	821	877	861	1.08244	5.54e-37	5.58e-36	up
Olfm3	1	2	3	990	891	895	8.67189	5.16e-48	6.36e-47	up
Omg	1	0	0	218	221	221	9.08012	2.36e-14	1.26e-13	up
Onecut1	0	0	0	3	6	4	4.37437	0.0105492	0.0234452	up
Onecut2	2	1	3	433	398	366	7.4582	4.53e-35	4.37e-34	up
Onecut3	0	0	0	11	10	9	5.58249	9.11e-05	0.000269759	up
Opn3	17	31	21	199	183	203	2.9014	1.12e-31	9.95e-31	up
Oprl1	8	10	2	41	61	30	2.5377	7.55e-07	2.67e-06	up
Orm1	10	14	11	72	77	60	2.39517	8.6e-11	3.88e-10	up
Orm2	2	6	2	34	17	25	2.74397	4.52e-05	0.000137659	up
Osbp2	108	88	112	294	284	301	1.3313	1.85e-18	1.15e-17	up
Osbpl10	38	37	49	160	150	182	1.80679	3e-16	1.72e-15	up
Osbpl3	180	215	188	477	457	415	1.02784	1.59e-17	9.6e-17	up
Osbpl6	160	184	180	1701	1605	1606	3.04657	6.4e-256	4.9e-254	up
Oscar	5	2	5	10	14	20	1.69371	0.0185408	0.0393083	up
Otud7a	3	15	12	272	241	263	4.51085	5.57e-48	6.85e-47	up
Ovgp1	12	11	26	47	46	38	1.23716	0.00214663	0.00535675	up
Oxtr	1	1	0	38	31	40	5.58658	3.93e-07	1.42e-06	up
P2rx3	174	153	135	777	756	780	2.14181	6.1e-85	1.28e-83	up
Pacrg	11	16	12	62	57	57	1.99158	8.17e-08	3.1e-07	up
Pacsin1	3	4	1	1250	1274	1291	8.71535	3.42e-64	5.5e-63	up
Pak1	426	400	394	2515	2517	2481	2.44042	0	0	up
Pak3	646	696	742	8754	8392	7976	3.40939	0	0	up
Pak5	2	0	1	362	354	367	8.3139	6.48e-23	4.67e-22	up
Pak6	1	2	1	129	142	140	6.50065	5.7e-18	3.48e-17	up
Pakap	5	4	3	72	38	48	3.53794	1.2e-10	5.38e-10	up
Panct2	0	0	0	6	2	3	4.137	0.0217583	0.0454052	up
Pank1	87	97	110	407	407	417	1.88388	4.1e-41	4.45e-40	up
Panx1	106	132	117	668	667	730	2.35806	7.3e-85	1.53e-83	up
Panx2	1	3	3	66	78	84	4.84317	3.97e-15	2.19e-14	up
Paqr8	122	115	115	303	249	260	1.02416	1.69e-11	7.93e-11	up
Paqr9	8	9	5	149	117	129	3.98447	5.11e-26	3.98e-25	up
Parm1	271	262	274	1353	1324	1327	2.12878	1.11e-152	4.56e-151	up
Parvb	14	26	27	84	40	40	1.10991	0.00422986	0.0100853	up
Pax6	0	4	1	1206	861	826	8.99434	4.58e-38	4.7e-37	up
Pbx4	15	21	28	113	110	144	2.33797	3.9e-16	2.22e-15	up
Pcbd1	0	2	1	65	62	81	5.93357	2.32e-11	1.08e-10	up
[truncated: 1,815 more rows]
